# Supplementary material for: 4-Methyl-N-(2-methyl­phen­yl)benzene­sulfonamide
Source: Acta Crystallogr Sect E Struct Rep Online. 2009 Nov 21;65(Pt 12):o3184. doi: 10.1107/S1600536809049411 (PMC2971770; doi:10.1107/S1600536809049411)
Supplement: Supplementary file 2 [file e-65-o3184-Isup2.hkl]

# 
# h,k,l, Fc-squared, Fo-squared, sigma(Fo-squared) and status flag 
# 
data_I
_shelx_title ' ' 
_shelx_refln_list_code          4 
_shelx_F_calc_maximum      189.87 
_exptl_crystal_F_000      1104.00 
_reflns_d_resolution_high  0.8385 
 
loop_ 
 _symmetry_equiv_pos_as_xyz 
 'x, y, z' 
 '-x+1/2, -y, z+1/2' 
 'x+1/2, -y+1/2, -z' 
 '-x, y+1/2, -z+1/2' 
 '-x, -y, -z' 
 'x-1/2, y, -z-1/2' 
 '-x-1/2, y-1/2, z' 
 'x, -y-1/2, z-1/2' 
 
_cell_length_a    14.6500 
_cell_length_b    12.0190 
_cell_length_c    15.6340 
_cell_angle_alpha  90.000 
_cell_angle_beta   90.000 
_cell_angle_gamma  90.000 
 
_shelx_F_squared_multiplier     1.000 
 
loop_ 
 _refln_index_h 
 _refln_index_k 
 _refln_index_l 
 _refln_F_squared_calc 
 _refln_F_squared_meas 
 _refln_F_squared_sigma 
 _refln_observed_status 
   2   0   0    15100.66    14320.71    104.63 o 
   4   0   0      993.17      889.19      8.57 o 
   6   0   0     3264.28     3157.83     21.78 o 
   8   0   0      399.14      367.58      8.47 o 
  10   0   0       61.29       60.31      2.91 o 
  12   0   0     1644.87     1594.02     24.02 o 
  14   0   0      103.46       93.41      4.45 o 
  16   0   0      112.45      101.51      4.09 o 
   2   1   0     6678.73     6312.29     26.98 o 
   4   1   0     1493.85     1321.54     11.07 o 
   6   1   0      519.70      630.06      9.06 o 
   8   1   0     2856.68     2948.69     24.99 o 
  10   1   0      124.02      105.36      3.48 o 
  12   1   0      974.90      960.08     18.41 o 
  14   1   0       58.50       56.98      3.73 o 
  16   1   0       29.69       26.21      2.96 o 
   0   2   0    13036.08    14103.63    110.96 o 
   2   2   0      106.71      109.95      3.18 o 
   4   2   0       22.68       13.29      1.33 o 
   6   2   0      232.02      235.30      6.10 o 
   8   2   0        5.66       10.73      1.89 o 
  10   2   0      652.75      671.74     14.14 o 
  12   2   0       95.07       75.05      4.24 o 
  14   2   0        0.23        2.35      4.39 o 
  16   2   0        0.27        0.77      3.93 o 
   2   3   0    16477.31    17280.88    173.05 o 
   4   3   0     5647.36     5612.74     33.79 o 
   6   3   0     7854.13     8191.72     45.91 o 
   8   3   0       70.74       86.85      2.96 o 
  10   3   0        0.30        3.32      3.88 o 
  12   3   0      169.73      181.06      5.42 o 
  14   3   0       60.95       65.98      4.04 o 
  16   3   0       60.96       42.83      3.22 o 
   0   4   0    10127.53     9711.17     44.56 o 
   2   4   0       21.39       19.93      1.48 o 
   4   4   0     4600.10     5636.41     37.18 o 
   6   4   0    10447.11    11783.60     64.19 o 
   8   4   0       30.64       20.28      2.45 o 
  10   4   0      939.36      848.69     16.91 o 
  12   4   0        6.84        7.41      2.81 o 
  14   4   0        2.36        3.98      5.62 o 
  16   4   0       19.76       26.11      2.76 o 
   2   5   0     1871.88     2074.05     18.84 o 
   4   5   0      605.53      686.56     12.46 o 
   6   5   0      724.16      885.95     15.76 o 
   8   5   0        0.45       -2.96      4.19 o 
  10   5   0       95.18       85.74      4.45 o 
  12   5   0       29.81       28.15      3.68 o 
  14   5   0      231.18      252.03      7.68 o 
  16   5   0       32.21       30.10      2.86 o 
   0   6   0      112.16       66.35      2.51 o 
   2   6   0      183.29      305.25      8.04 o 
   4   6   0        7.87        9.81      2.35 o 
   6   6   0      667.10      640.20     14.87 o 
   8   6   0       16.86       17.78      2.86 o 
  10   6   0      491.50      496.04     14.73 o 
  12   6   0      372.12      389.46     12.10 o 
  14   6   0        4.98        2.40      5.72 o 
   2   7   0     4566.68     4847.74     36.95 o 
   4   7   0     1593.05     1655.58     22.66 o 
   6   7   0      926.06      955.22     19.03 o 
   8   7   0      204.38      202.21      6.70 o 
  10   7   0      462.72      516.56     13.75 o 
  12   7   0       66.27       92.00      4.86 o 
  14   7   0      134.87      141.74      4.76 o 
   0   8   0      318.78      378.40     10.81 o 
   2   8   0        5.71        9.35      2.40 o 
   4   8   0      160.68      148.17      5.07 o 
   6   8   0      104.88      118.01      5.73 o 
   8   8   0      789.35      828.93     20.33 o 
  10   8   0       17.97       24.88      4.09 o 
  12   8   0        1.40       -0.97      5.26 o 
  14   8   0        1.01        4.34      2.25 o 
   2   9   0       18.95       11.85      2.86 o 
   4   9   0     1201.80     1238.21     22.48 o 
   6   9   0      185.18      178.27      6.45 o 
   8   9   0      138.88      147.81      6.19 o 
  10   9   0       18.31       19.62      3.68 o 
  12   9   0      117.90      120.18      4.35 o 
   0  10   0     1057.91     1134.88     20.90 o 
   2  10   0      475.73      547.79     15.09 o 
   4  10   0     1375.93     1318.27     23.70 o 
   6  10   0       53.92       43.75      4.45 o 
   8  10   0      521.93      526.22     15.96 o 
  10  10   0      279.77      300.48      9.32 o 
  12  10   0       38.95       38.74      2.86 o 
   2  11   0        0.21       -6.13      6.13 o 
   4  11   0       25.74       15.99      3.78 o 
   6  11   0        1.74       -5.98      5.98 o 
   8  11   0        0.35        3.47      4.39 o 
  10  11   0        4.63        0.46      4.19 o 
   0  12   0      190.46      186.27      5.83 o 
   2  12   0      487.16      447.70     11.80 o 
   4  12   0        5.73        4.75      3.06 o 
   6  12   0       70.10       73.81      3.99 o 
   8  12   0       30.42       49.41      3.22 o 
   2  13   0      139.50      159.03      4.96 o 
   4  13   0      108.57      119.71      4.30 o 
   6  13   0       49.81       57.39      3.22 o 
   0  14   0       48.27       45.89      2.96 o 
   2  14   0       14.01       13.18      2.45 o 
   1   1   1     7484.32     7166.10    274.97 o 
   2   1   1     8509.50     7856.53    419.89 o 
   3   1   1     8037.48     7869.91    568.90 o 
   4   1   1     9159.37     8663.30     94.14 o 
   5   1   1      499.24      484.08     15.34 o 
   6   1   1       28.67       21.05      1.25 o 
   7   1   1       22.90       40.74      2.59 o 
   8   1   1      234.44      220.63      4.25 o 
   9   1   1      431.21      421.06      5.82 o 
  10   1   1       13.87       14.49      1.29 o 
  11   1   1      478.93      490.61     13.53 o 
  12   1   1        1.44        1.00      3.52 o 
  13   1   1       32.41       35.15      2.03 o 
  14   1   1       70.40       73.88      2.37 o 
  15   1   1        8.07        5.81      3.33 o 
  16   1   1       12.02       10.68      1.55 o 
  17   1   1        3.09        4.01      1.55 o 
   0   2   1     4933.90     5194.20    113.65 o 
   1   2   1     1388.92     1369.44     75.60 o 
   2   2   1    16198.94    17474.98    459.19 o 
   3   2   1     7649.98     7463.05    243.77 o 
   4   2   1     3572.27     3440.29     41.73 o 
   5   2   1     1386.45     1153.41     27.43 o 
   6   2   1       12.57       11.18      1.03 o 
   7   2   1      311.55      274.29      5.11 o 
   8   2   1       91.81       72.85      4.81 o 
   9   2   1       12.34       11.54      1.41 o 
  10   2   1      803.07      747.34     33.55 o 
  11   2   1      144.52      160.30      3.36 o 
  12   2   1      547.49      478.84      9.58 o 
  13   2   1       20.92       25.91      3.14 o 
  14   2   1        6.15        6.14      2.99 o 
  15   2   1       11.96       10.96      2.08 o 
  16   2   1       57.32       59.33      2.57 o 
  17   2   1       16.07       12.08      2.17 o 
   1   3   1       11.20       14.68      3.63 o 
   2   3   1      469.19      509.66      9.31 o 
   3   3   1     6043.23     6548.02    150.44 o 
   4   3   1      173.00      165.68     28.77 o 
   5   3   1     2685.13     2859.63     28.29 o 
   6   3   1     1276.00     1369.43     11.56 o 
   7   3   1      123.18      107.38      3.02 o 
   8   3   1      244.93      278.20      5.50 o 
   9   3   1       16.58       19.09      1.63 o 
  10   3   1      323.91      293.02      8.23 o 
  11   3   1       29.71       22.12      2.22 o 
  12   3   1        3.53        3.73      3.32 o 
  13   3   1       44.31       37.89      2.47 o 
  14   3   1        1.46       -0.68      3.43 o 
  15   3   1        1.77        1.95      3.18 o 
  16   3   1        3.95       -3.17      3.17 o 
  17   3   1        0.05       -2.52      2.52 o 
   0   4   1     1233.64     1056.65     42.87 o 
   1   4   1       11.90       16.13      4.04 o 
   2   4   1      394.75      339.08     13.96 o 
   3   4   1      453.24      469.63      6.23 o 
   4   4   1     1143.69     1493.75     62.39 o 
   5   4   1     1234.55     1402.97     14.23 o 
   6   4   1       62.70       69.79     10.71 o 
   7   4   1      500.99      518.18      8.00 o 
   8   4   1      372.18      409.71      7.57 o 
   9   4   1        8.94        8.27      2.66 o 
  10   4   1        9.55       14.48      3.91 o 
  11   4   1      226.87      236.68      7.37 o 
  12   4   1       20.27       18.56      3.04 o 
  13   4   1      403.05      389.94     24.00 o 
  14   4   1       14.77        9.66      4.04 o 
  15   4   1       61.10       59.01      3.30 o 
  16   4   1        6.51       13.37      1.85 o 
   1   5   1     6604.76     6748.82    148.94 o 
   2   5   1     2033.05     2095.91     45.57 o 
   3   5   1       14.98       28.21      2.40 o 
   4   5   1     1795.43     1893.76     16.10 o 
   5   5   1      223.35      250.54      5.31 o 
   6   5   1       97.76       95.08      5.93 o 
   7   5   1      693.40      697.71     29.59 o 
   8   5   1       57.50       70.04      6.44 o 
   9   5   1      681.17      658.71     36.23 o 
  10   5   1       17.33       25.10      2.73 o 
  11   5   1       19.95       19.20      2.39 o 
  12   5   1      111.74      111.13      3.63 o 
  13   5   1       14.33        5.51      3.14 o 
  14   5   1      285.17      271.83     11.40 o 
  15   5   1       53.83       66.24      2.64 o 
  16   5   1        9.91        8.27      1.72 o 
   0   6   1     1993.55     2022.81     45.62 o 
   1   6   1     2669.79     2840.09     53.02 o 
   2   6   1     1492.19     1566.85     18.43 o 
   3   6   1     1911.62     2218.46     16.14 o 
   4   6   1      391.48      414.34      7.51 o 
   5   6   1      152.72      166.31      8.39 o 
   6   6   1      127.63      128.49      3.94 o 
   7   6   1      115.23      149.46      3.49 o 
   8   6   1        2.77        3.08      2.45 o 
   9   6   1      495.23      536.00     10.87 o 
  10   6   1       32.69       32.09      5.80 o 
  11   6   1       19.22       22.15      2.58 o 
  12   6   1       87.65       80.70      9.56 o 
  13   6   1       22.89       25.48      3.70 o 
  14   6   1        3.90        6.20      2.99 o 
  15   6   1        5.57        3.66      1.82 o 
   1   7   1     1446.03     1624.48     46.09 o 
   2   7   1       15.19       20.80      5.65 o 
   3   7   1       13.45       15.18      1.69 o 
   4   7   1      159.87      167.33      3.51 o 
   5   7   1        1.24        8.59      2.12 o 
   6   7   1       71.30       73.68      3.48 o 
   7   7   1      170.44      177.49      9.13 o 
   8   7   1      143.69      148.64      4.19 o 
   9   7   1      768.60      857.22     14.37 o 
  10   7   1        7.09        9.34      2.76 o 
  11   7   1       71.61       92.29      4.01 o 
  12   7   1       48.18       56.78      4.55 o 
  13   7   1        7.30        5.04      7.64 o 
  14   7   1       12.42       13.85      2.09 o 
  15   7   1        4.58        7.48      1.62 o 
   0   8   1     1206.75     1171.00     45.89 o 
   1   8   1       98.30       76.66      2.35 o 
   2   8   1      556.26      507.91      8.89 o 
   3   8   1     1926.95     1919.64     17.70 o 
   4   8   1       13.70       12.06      2.09 o 
   5   8   1     1024.14      988.70     14.03 o 
   6   8   1      101.57      106.43      3.72 o 
   7   8   1      996.98     1060.67     28.59 o 
   8   8   1      182.43      180.64      5.65 o 
   9   8   1      272.35      281.59      8.27 o 
  10   8   1       27.29       28.85      2.99 o 
  11   8   1       61.38       69.93      3.68 o 
  12   8   1       23.66       28.43      2.43 o 
  13   8   1       41.84       43.51      8.36 o 
  14   8   1        0.13        0.18      2.69 o 
   1   9   1      814.34      843.40     12.12 o 
   2   9   1      174.92      200.88      4.50 o 
   3   9   1       35.98       41.09     13.08 o 
   4   9   1      689.82      709.32     12.12 o 
   5   9   1      150.88      166.60      9.36 o 
   6   9   1      112.79      120.83      3.94 o 
   7   9   1      130.93      143.76      6.49 o 
   8   9   1      463.27      451.10     13.72 o 
   9   9   1       57.61       71.36      4.45 o 
  10   9   1       42.20       33.16      2.87 o 
  11   9   1        0.19       -4.74      4.85 o 
  12   9   1        5.78        8.63      2.61 o 
  13   9   1        0.01        1.99      3.63 o 
   0  10   1      259.81      263.27     11.37 o 
   1  10   1       19.76       16.82      2.36 o 
   2  10   1      374.18      356.59     12.17 o 
   3  10   1      179.54      184.58      4.45 o 
   4  10   1      485.58      468.89     13.73 o 
   5  10   1        1.40        3.49      2.63 o 
   6  10   1        2.28       -1.12      3.82 o 
   7  10   1       91.10      100.70      3.63 o 
   8  10   1       17.34       23.94      4.16 o 
   9  10   1        3.33        4.94      7.13 o 
  10  10   1       63.59       61.03      3.78 o 
  11  10   1        5.07        1.94      3.88 o 
  12  10   1        5.11        2.76      3.52 o 
   1  11   1      295.73      289.61     10.65 o 
   2  11   1      177.67      185.76      7.24 o 
   3  11   1      188.85      173.64      4.71 o 
   4  11   1       38.44       43.09      2.96 o 
   5  11   1       69.55       67.69      3.96 o 
   6  11   1       76.57       80.78      3.36 o 
   7  11   1       29.91       34.39      2.69 o 
   8  11   1        0.32        4.00      2.64 o 
   9  11   1      115.80      115.02      3.02 o 
  10  11   1        5.96        1.69      4.04 o 
  11  11   1       69.19       64.98      2.76 o 
   0  12   1      130.25      157.87      5.57 o 
   1  12   1       16.80       20.18      3.01 o 
   2  12   1      172.92      159.77      7.16 o 
   3  12   1       42.11       47.00      2.83 o 
   4  12   1        2.27        4.07      2.15 o 
   5  12   1        0.56        2.95      2.44 o 
   6  12   1       27.48       27.82      4.32 o 
   7  12   1        1.70       -2.94      3.49 o 
   8  12   1       46.00       44.66      4.75 o 
   9  12   1        0.34        2.35      3.32 o 
   1  13   1        7.53        3.57      2.35 o 
   2  13   1        0.46        2.74      3.05 o 
   3  13   1        1.47       -0.22      2.21 o 
   4  13   1       36.62       36.21      2.24 o 
   5  13   1       25.52       24.35      5.39 o 
   6  13   1       18.88       19.04      1.79 o 
   7  13   1        0.17        1.16      1.37 o 
   0  14   1        5.26        6.99      2.71 o 
   1  14   1        0.99       -2.52      2.86 o 
   2  14   1        0.78       -1.40      1.86 o 
   3  14   1       15.39       17.45      2.20 o 
   0   0   2    16745.05    14748.45    266.00 o 
   1   0   2      147.54      134.15      8.30 o 
   2   0   2     1445.15     1427.49      7.01 o 
   3   0   2     4507.13     3972.74     81.96 o 
   4   0   2      803.70      832.08     14.62 o 
   5   0   2     6895.40     6052.97     71.64 o 
   6   0   2     1073.32     1039.54     51.59 o 
   7   0   2      819.30      703.64      7.66 o 
   8   0   2      325.49      317.04      8.85 o 
   9   0   2      504.49      452.60      7.32 o 
  10   0   2      150.96      148.64      3.24 o 
  11   0   2      227.70      211.56      7.45 o 
  12   0   2      100.17       90.60      7.54 o 
  13   0   2      238.70      249.38      5.30 o 
  14   0   2       52.87       44.66      2.96 o 
  15   0   2       37.47       38.20      2.22 o 
  16   0   2        6.00        8.96      1.70 o 
  17   0   2        9.20        4.10      1.46 o 
   1   1   2    27125.26    28221.84   1157.52 o 
   2   1   2    25218.20    25852.80   1629.04 o 
   3   1   2     5797.69     5652.09    158.61 o 
   4   1   2      943.52      873.74      5.35 o 
   5   1   2        7.10       21.28      1.34 o 
   6   1   2      315.43      312.21     10.21 o 
   7   1   2     1141.23     1153.78     26.21 o 
   8   1   2      974.71      988.81      9.14 o 
   9   1   2      138.53      111.80      3.33 o 
  10   1   2       84.02       77.65      2.46 o 
  11   1   2      439.71      414.36      8.99 o 
  12   1   2      140.46      143.00      2.97 o 
  13   1   2      572.24      518.28      8.29 o 
  14   1   2       11.37       13.01      1.69 o 
  15   1   2       33.43       36.33      2.04 o 
  16   1   2        5.44        6.44      1.40 o 
  17   1   2        0.79       -2.06      2.06 o 
   0   2   2     1818.72     1953.78      9.33 o 
   1   2   2     2664.42     2598.51     31.52 o 
   2   2   2       59.05       44.13      1.16 o 
   3   2   2     2060.34     1830.37     56.75 o 
   4   2   2      568.20      566.73     20.39 o 
   5   2   2     3224.77     3015.69     35.18 o 
   6   2   2      780.64      844.41     34.06 o 
   7   2   2     3103.93     3200.15     55.28 o 
   8   2   2      381.20      397.44      8.47 o 
   9   2   2      171.00      150.27      8.44 o 
  10   2   2        3.61        1.20      1.69 o 
  11   2   2       55.81       52.34      2.54 o 
  12   2   2        0.00        4.27      2.09 o 
  13   2   2       16.19       19.26      6.74 o 
  14   2   2       39.79       35.69      2.38 o 
  15   2   2       20.23       20.10      2.28 o 
  16   2   2       12.73        9.23      4.52 o 
  17   2   2        0.01       -2.29      2.29 o 
   1   3   2     6141.45     6034.47     60.29 o 
   2   3   2      218.62      240.72     13.75 o 
   3   3   2     1738.55     1664.64     12.96 o 
   4   3   2     1110.77     1213.01     37.52 o 
   5   3   2     4038.32     4058.74    154.09 o 
   6   3   2        1.19       -0.66      2.02 o 
   7   3   2       67.58       45.93      3.86 o 
   8   3   2      117.46      109.66      6.57 o 
   9   3   2      904.15      810.91     39.66 o 
  10   3   2      426.44      426.74     29.60 o 
  11   3   2      717.23      647.36     42.36 o 
  12   3   2       16.26       14.53      2.18 o 
  13   3   2        0.95       -0.17      3.71 o 
  14   3   2       60.06       53.52      2.85 o 
  15   3   2       14.55       22.99      2.18 o 
  16   3   2        0.86        3.47      3.12 o 
   0   4   2     3611.03     3827.05    166.04 o 
   1   4   2      132.72      189.59     11.29 o 
   2   4   2     1053.08     1096.58     15.49 o 
   3   4   2     1043.01      917.97     42.59 o 
   4   4   2      913.15      959.71     67.05 o 
   5   4   2     1059.40     1151.24     38.13 o 
   6   4   2      476.39      478.23     17.34 o 
   7   4   2      119.42      159.54     17.34 o 
   8   4   2      455.11      509.48     20.33 o 
   9   4   2       57.77       55.75      4.57 o 
  10   4   2       32.67       34.95      2.27 o 
  11   4   2      323.61      307.47     17.93 o 
  12   4   2      198.69      202.50      8.83 o 
  13   4   2      132.57      127.69      8.92 o 
  14   4   2       13.70       14.83      2.48 o 
  15   4   2       50.69       44.13      3.83 o 
  16   4   2       17.24       15.37      2.99 o 
   1   5   2     1608.09     1678.93     43.68 o 
   2   5   2       46.35       49.76      2.35 o 
   3   5   2        7.40        3.86      3.27 o 
   4   5   2     2107.67     2341.18     16.42 o 
   5   5   2      701.74      836.04     33.54 o 
   6   5   2       27.05       40.20      3.96 o 
   7   5   2      441.62      458.24      8.51 o 
   8   5   2       42.19       52.44      4.62 o 
   9   5   2       96.75      104.76      7.11 o 
  10   5   2      399.42      416.95     16.82 o 
  11   5   2        4.51        2.23      3.58 o 
  12   5   2        6.84        0.51      3.96 o 
  13   5   2       13.76        7.93      7.05 o 
  14   5   2       56.13       65.47      4.06 o 
  15   5   2       10.54       15.14      4.90 o 
  16   5   2        1.39        1.32      1.46 o 
   0   6   2       70.37       73.71      7.82 o 
   1   6   2     2473.68     2574.54     85.92 o 
   2   6   2      596.25      666.92     23.26 o 
   3   6   2     2665.61     2628.97     20.48 o 
   4   6   2      258.49      318.74      6.05 o 
   5   6   2     1088.19     1110.33     13.18 o 
   6   6   2        1.98        7.90      6.49 o 
   7   6   2      276.17      284.52      5.94 o 
   8   6   2       43.79       50.21      4.68 o 
   9   6   2        0.52        8.49      3.24 o 
  10   6   2       23.51       19.74      2.65 o 
  11   6   2       94.05      104.70      3.48 o 
  12   6   2      119.80      134.78     12.81 o 
  13   6   2      413.07      445.04     34.13 o 
  14   6   2        5.20        4.38      1.95 o 
  15   6   2      153.32      134.31      5.88 o 
   1   7   2     3860.81     3791.85     52.31 o 
   2   7   2      618.42      655.04     28.93 o 
   3   7   2      820.81      810.12     11.47 o 
   4   7   2       42.44       43.84      2.08 o 
   5   7   2      190.41      171.43      4.04 o 
   6   7   2       19.29       19.99      2.26 o 
   7   7   2       65.69       67.85      2.97 o 
   8   7   2       36.88       33.65      2.96 o 
   9   7   2       67.70       71.52      3.99 o 
  10   7   2      135.15      155.34      4.28 o 
  11   7   2      229.13      237.29      5.14 o 
  12   7   2        9.50       10.32      7.64 o 
  13   7   2        1.61       -0.79      3.31 o 
  14   7   2        3.96       -2.45      4.44 o 
  15   7   2       18.87       25.24      2.35 o 
   0   8   2        7.72        6.64      1.64 o 
   1   8   2      518.50      558.00     13.41 o 
   2   8   2        7.11        6.79      1.72 o 
   3   8   2      331.77      344.75     15.97 o 
   4   8   2        1.56        7.91      1.96 o 
   5   8   2      154.73      162.46      7.19 o 
   6   8   2        0.25       -4.08      4.08 o 
   7   8   2       67.89       67.02      3.39 o 
   8   8   2       11.33       17.86      2.98 o 
   9   8   2        3.86        3.00      5.80 o 
  10   8   2        1.39       -4.27      4.27 o 
  11   8   2        3.24        2.20      2.56 o 
  12   8   2        0.15       -2.20      4.70 o 
  13   8   2        0.35       -1.28      4.09 o 
  14   8   2       11.69        5.36      2.50 o 
   1   9   2      920.73      892.29     26.03 o 
   2   9   2      113.36      120.96      5.24 o 
   3   9   2      516.85      463.73     16.45 o 
   4   9   2       33.02       32.18      2.81 o 
   5   9   2      381.26      371.36      7.54 o 
   6   9   2      210.35      216.75      7.52 o 
   7   9   2      445.51      459.08      9.28 o 
   8   9   2        7.51        6.42      3.48 o 
   9   9   2      541.21      565.85     22.59 o 
  10   9   2        0.90       -2.71      3.71 o 
  11   9   2       93.04      107.88      4.50 o 
  12   9   2       16.67       15.07      2.96 o 
  13   9   2       30.34       24.02      2.45 o 
   0  10   2      224.65      229.24      7.81 o 
   1  10   2      190.56      190.80      7.20 o 
   2  10   2       10.03       16.11      4.04 o 
   3  10   2     1210.53     1240.89     33.92 o 
   4  10   2      231.89      241.29     15.41 o 
   5  10   2      544.46      548.10     35.04 o 
   6  10   2       39.49       32.50      3.04 o 
   7  10   2       96.58       89.97      3.50 o 
   8  10   2        1.08        5.10      2.95 o 
   9  10   2       92.51       82.13      3.23 o 
  10  10   2       14.45       19.51      3.07 o 
  11  10   2        6.72        9.60      2.76 o 
  12  10   2        5.94        1.74      3.32 o 
   1  11   2        4.29       -2.17      3.07 o 
   2  11   2      250.73      237.80      7.94 o 
   3  11   2      116.30      101.23     10.89 o 
   4  11   2      248.71      226.87     13.85 o 
   5  11   2       16.43       18.32      2.96 o 
   6  11   2      111.98      115.11      7.31 o 
   7  11   2      146.25      138.04      3.76 o 
   8  11   2       18.80       16.96      2.22 o 
   9  11   2       35.86       33.06      2.96 o 
  10  11   2       34.36       37.71      2.86 o 
  11  11   2        1.36        0.46      3.06 o 
   0  12   2       12.86       17.30      2.22 o 
   1  12   2        9.35       11.54      1.86 o 
   2  12   2        6.42        8.26      3.55 o 
   3  12   2       43.83       46.75      2.67 o 
   4  12   2       20.15       20.92      2.58 o 
   5  12   2       69.39       72.80      4.22 o 
   6  12   2        7.23        7.30      2.11 o 
   7  12   2       41.14       41.87      2.34 o 
   8  12   2        3.10       -2.85      2.95 o 
   9  12   2        0.10        0.00      3.17 o 
   1  13   2      143.12      163.58      3.78 o 
   2  13   2        2.72        4.65      2.17 o 
   3  13   2       63.55       59.77      2.58 o 
   4  13   2        0.32        1.18      2.94 o 
   5  13   2       17.26       16.17      1.93 o 
   6  13   2        0.41        3.25      2.72 o 
   7  13   2       72.39       68.98      2.09 o 
   0  14   2        0.02        1.14      1.75 o 
   1  14   2       19.83       25.82      1.55 o 
   2  14   2        1.30        2.22      1.40 o 
   3  14   2       28.58       27.08      1.75 o 
   1   1   3    19729.21    20167.58    554.20 o 
   2   1   3     1113.73     1054.28     39.77 o 
   3   1   3      969.62      993.88     12.37 o 
   4   1   3     8156.62     7590.16    143.29 o 
   5   1   3      417.61      372.57      9.87 o 
   6   1   3     2787.71     2693.70     61.34 o 
   7   1   3       87.27       78.45      5.57 o 
   8   1   3      332.49      359.51      5.03 o 
   9   1   3       25.06       22.62      1.30 o 
  10   1   3       99.91       88.57      3.01 o 
  11   1   3      765.41      695.46     20.25 o 
  12   1   3      134.18      142.48      4.85 o 
  13   1   3       93.05       79.42      2.57 o 
  14   1   3        8.65        9.79      2.73 o 
  15   1   3       22.01       25.00      2.48 o 
  16   1   3        6.30        8.10      2.32 o 
  17   1   3       36.46       36.57      1.56 o 
   0   2   3    36049.90    40620.74   2077.85 o 
   1   2   3    11037.18    10871.19    454.60 o 
   2   2   3    11055.52    10892.21    407.67 o 
   3   2   3      740.84      769.32     36.78 o 
   4   2   3      472.19      429.46     17.07 o 
   5   2   3      725.36      556.18     72.04 o 
   6   2   3     1514.09     1578.94    109.10 o 
   7   2   3        1.62        4.29      1.48 o 
   8   2   3      812.80      670.16     26.45 o 
   9   2   3        3.84        1.94      1.80 o 
  10   2   3      220.28      199.08     11.19 o 
  11   2   3       18.14       21.58      2.39 o 
  12   2   3       27.90       32.95      3.19 o 
  13   2   3      114.04      113.41     10.51 o 
  14   2   3        0.02       -2.33      2.33 o 
  15   2   3       90.84       76.10      5.57 o 
  16   2   3       17.53       19.75      1.99 o 
  17   2   3        1.18       -0.11      2.14 o 
   1   3   3       34.86       38.18      1.13 o 
   2   3   3     2433.59     2568.66     17.04 o 
   3   3   3       34.26       35.85      1.32 o 
   4   3   3        2.45        5.20      1.02 o 
   5   3   3       27.04       44.88      9.30 o 
   6   3   3       54.58       54.09      3.63 o 
   7   3   3       30.21       49.28     14.79 o 
   8   3   3      291.05      277.48     13.07 o 
   9   3   3       38.76       37.84      2.01 o 
  10   3   3      588.51      546.77     31.19 o 
  11   3   3      823.80      719.22     53.41 o 
  12   3   3      369.38      322.39     25.35 o 
  13   3   3        3.79        3.12      3.68 o 
  14   3   3        0.11        4.15      2.10 o 
  15   3   3       55.92       50.02      9.45 o 
  16   3   3        1.14        0.02      1.99 o 
   0   4   3     1881.09     2014.61     24.96 o 
   1   4   3     1919.90     1848.85     32.97 o 
   2   4   3      225.43      266.74     18.56 o 
   3   4   3      840.78      809.10     40.49 o 
   4   4   3      381.04      392.74     24.70 o 
   5   4   3      508.17      606.55     12.83 o 
   6   4   3      586.83      534.81     27.96 o 
   7   4   3       28.85       24.67      1.99 o 
   8   4   3      407.15      442.13     31.73 o 
   9   4   3      145.83      141.43     14.22 o 
  10   4   3      284.54      315.84     29.20 o 
  11   4   3        6.27        2.94      3.98 o 
  12   4   3       19.72       24.65      2.76 o 
  13   4   3      100.56      100.14     13.70 o 
  14   4   3        2.32       -1.33      3.60 o 
  15   4   3       48.93       46.43      3.83 o 
  16   4   3       12.69       20.90      5.16 o 
   1   5   3      967.43      908.32     21.63 o 
   2   5   3     1446.15     1462.47     42.97 o 
   3   5   3       45.89       40.37      2.96 o 
   4   5   3      405.67      316.59      5.91 o 
   5   5   3      326.35      338.15     14.77 o 
   6   5   3     1825.33     1973.28     80.48 o 
   7   5   3        1.14       10.62      9.35 o 
   8   5   3       27.73       20.47      3.17 o 
   9   5   3        9.88        3.46      2.32 o 
  10   5   3      138.79      189.32     33.65 o 
  11   5   3      453.40      400.36     36.19 o 
  12   5   3       27.58       34.96      2.79 o 
  13   5   3       23.70       17.32      4.09 o 
  14   5   3      144.07      125.38     14.40 o 
  15   5   3        0.96       -3.04      3.04 o 
  16   5   3        4.06        3.29      2.09 o 
   0   6   3      339.21      324.63     12.29 o 
   1   6   3        0.20        2.52      1.40 o 
   2   6   3       84.36       59.00      2.81 o 
   3   6   3       41.45       47.19      4.37 o 
   4   6   3       34.25       34.29      3.27 o 
   5   6   3      409.43      379.16      9.85 o 
   6   6   3       86.27      101.78      6.26 o 
   7   6   3        0.98       15.67      6.36 o 
   8   6   3      223.32      237.27      5.31 o 
   9   6   3      215.78      244.37      5.05 o 
  10   6   3        5.17       -0.92      3.87 o 
  11   6   3       21.76       24.36      2.44 o 
  12   6   3       24.16       30.43      2.58 o 
  13   6   3       92.93       83.85      6.26 o 
  14   6   3        9.87       14.56      3.07 o 
  15   6   3        7.39       -0.21      2.72 o 
   1   7   3      254.72      248.74      4.28 o 
   2   7   3       13.54       28.10     14.15 o 
   3   7   3       83.20       99.18      8.46 o 
   4   7   3      294.50      271.20      7.56 o 
   5   7   3      340.57      320.90      6.65 o 
   6   7   3      455.86      437.98     22.60 o 
   7   7   3      712.47      741.57     29.42 o 
   8   7   3        0.14        5.04      6.46 o 
   9   7   3        1.28        0.17      4.15 o 
  10   7   3       10.52       16.47      2.49 o 
  11   7   3       18.25       15.38      2.62 o 
  12   7   3       84.45       88.54      7.08 o 
  13   7   3        7.34        6.49      2.96 o 
  14   7   3       41.81       45.43      3.07 o 
   0   8   3      564.46      556.77     10.35 o 
   1   8   3      230.96      231.82      4.17 o 
   2   8   3     1652.87     1489.44     15.21 o 
   3   8   3     1073.84     1068.92     35.06 o 
   4   8   3      793.26      768.91     35.73 o 
   5   8   3      725.71      701.25     31.05 o 
   6   8   3       26.20       34.98      2.65 o 
   7   8   3       85.32       78.21      5.32 o 
   8   8   3      226.16      215.58     16.97 o 
   9   8   3      371.10      379.39     33.04 o 
  10   8   3      325.19      368.05     17.73 o 
  11   8   3        6.32       -0.36      3.78 o 
  12   8   3       15.93        9.55      2.96 o 
  13   8   3       26.92       28.66      2.66 o 
  14   8   3        1.12        2.45      1.94 o 
   1   9   3       64.23       66.34      2.12 o 
   2   9   3       27.85       37.25      3.78 o 
   3   9   3      124.10      112.78      8.39 o 
   4   9   3      278.69      281.77     14.85 o 
   5   9   3        1.23        4.72      2.74 o 
   6   9   3       59.60       70.25      3.20 o 
   7   9   3       16.37       19.87      6.72 o 
   8   9   3       96.41       98.44      6.83 o 
   9   9   3        6.20       11.70      3.22 o 
  10   9   3        1.97        0.31      5.21 o 
  11   9   3       15.19       18.03      3.12 o 
  12   9   3       17.57       21.25      2.76 o 
  13   9   3        1.56       -0.36      2.96 o 
   0  10   3      671.49      620.77     15.04 o 
   1  10   3        2.17        1.21      3.18 o 
   2  10   3      161.59      153.17      4.16 o 
   3  10   3      119.35      130.62      5.78 o 
   4  10   3       32.43       30.73      2.89 o 
   5  10   3       11.55       15.33      2.63 o 
   6  10   3        1.58        8.99      4.04 o 
   7  10   3       34.51       39.04      4.70 o 
   8  10   3       14.80       23.55      3.32 o 
   9  10   3       94.84       80.06      4.19 o 
  10  10   3        5.34        0.51      4.70 o 
  11  10   3        9.52       10.88      2.35 o 
  12  10   3        3.30        4.04      1.94 o 
   1  11   3      743.92      764.96     13.08 o 
   2  11   3      162.63      148.28      4.13 o 
   3  11   3      569.77      568.53     42.78 o 
   4  11   3      263.35      248.36     11.47 o 
   5  11   3       18.75       20.68      2.61 o 
   6  11   3      210.36      196.18      4.29 o 
   7  11   3       86.02       90.64      3.25 o 
   8  11   3       55.15       52.69      3.53 o 
   9  11   3      124.02      109.10      4.19 o 
  10  11   3        0.14       -1.89      3.37 o 
   0  12   3        0.63       -1.01      3.35 o 
   1  12   3       86.52       87.74      2.52 o 
   2  12   3        5.08        4.69      3.04 o 
   3  12   3       30.38       29.50      2.55 o 
   4  12   3       23.25       26.91      2.44 o 
   5  12   3        5.05        1.67      3.31 o 
   6  12   3        6.02        3.53      2.41 o 
   7  12   3        2.72        4.80      2.50 o 
   8  12   3      127.71      122.46      3.84 o 
   9  12   3       11.46        8.94      2.15 o 
   1  13   3       12.34       10.79      1.82 o 
   2  13   3        1.48       -2.27      3.02 o 
   3  13   3        0.02        0.50      3.06 o 
   4  13   3        3.44        7.15      4.21 o 
   5  13   3        0.18        0.30      2.56 o 
   6  13   3        9.85        5.68      1.98 o 
   0  14   3       24.25       16.41      2.04 o 
   1  14   3        8.54       12.98      1.22 o 
   2  14   3        8.43       10.33      1.55 o 
   0   0   4     3379.93     3134.65     66.28 o 
   1   0   4    27931.53    27562.47    647.64 o 
   2   0   4    13053.24    14587.55    702.59 o 
   3   0   4     3412.81     3347.77    154.18 o 
   4   0   4     8922.76     9357.03    238.79 o 
   5   0   4     8199.85     8043.79    193.61 o 
   6   0   4     2114.81     2265.78     14.28 o 
   7   0   4     2288.72     2379.13     25.52 o 
   8   0   4      639.92      542.83      7.91 o 
   9   0   4       38.94       31.28      1.70 o 
  10   0   4     1969.39     1887.66     76.55 o 
  11   0   4      387.76      370.52      9.46 o 
  12   0   4      801.80      701.88     19.12 o 
  13   0   4       52.31       49.29      2.71 o 
  14   0   4        4.70        4.65      2.26 o 
  15   0   4        8.42        6.32      1.80 o 
  16   0   4       45.80       56.66      4.85 o 
  17   0   4        3.26        2.00      2.38 o 
   1   1   4    15149.25    14926.37    441.20 o 
   2   1   4     6226.06     6581.51    210.81 o 
   3   1   4     2482.31     2543.90     86.85 o 
   4   1   4      432.36      301.31      5.01 o 
   5   1   4      103.89      109.64      1.88 o 
   6   1   4      341.43      262.46      9.32 o 
   7   1   4      762.49      683.23      7.42 o 
   8   1   4      368.84      360.23      5.32 o 
   9   1   4       33.57       32.59      2.77 o 
  10   1   4      202.91      186.48      7.49 o 
  11   1   4       17.75       16.43      1.85 o 
  12   1   4      224.64      222.20      5.58 o 
  13   1   4      147.08      136.35      5.06 o 
  14   1   4        6.23        7.27      1.85 o 
  15   1   4        1.66       -2.47      2.47 o 
  16   1   4       23.61       23.20      2.96 o 
  17   1   4        2.44        5.97      1.77 o 
   0   2   4      649.01      606.33      7.45 o 
   1   2   4     6463.15     6300.74    128.77 o 
   2   2   4     8243.76     8174.67    375.10 o 
   3   2   4      554.99      683.34     48.06 o 
   4   2   4      104.29      120.72      4.40 o 
   5   2   4       65.19       65.24      2.74 o 
   6   2   4      348.43      386.95     21.27 o 
   7   2   4      123.53      175.08      6.37 o 
   8   2   4       15.68       17.04      1.40 o 
   9   2   4       21.04       19.83      2.48 o 
  10   2   4      144.65      152.21      8.13 o 
  11   2   4      527.40      512.30     14.63 o 
  12   2   4        6.12        5.87      2.99 o 
  13   2   4        6.26        5.44      4.11 o 
  14   2   4        1.34        0.80      3.15 o 
  15   2   4        2.67       -0.14      2.85 o 
  16   2   4        3.26        4.81      1.98 o 
   1   3   4       82.89       65.97      1.16 o 
   2   3   4     1227.18     1183.49     51.78 o 
   3   3   4     2308.01     2474.55     60.83 o 
   4   3   4     2764.47     2991.98    106.02 o 
   5   3   4     3085.44     3418.33    192.01 o 
   6   3   4     1569.83     1482.62    128.34 o 
   7   3   4      707.35      653.08     60.48 o 
   8   3   4      458.56      496.06     42.58 o 
   9   3   4      145.51      148.64      8.70 o 
  10   3   4       33.98       36.49      2.21 o 
  11   3   4        0.09       -1.74      3.57 o 
  12   3   4      252.59      240.46     27.57 o 
  13   3   4       98.03       74.35     11.17 o 
  14   3   4      339.95      323.00     34.36 o 
  15   3   4       12.57       -0.18      3.43 o 
  16   3   4       23.14       25.14      1.88 o 
   0   4   4      890.58      721.67      7.27 o 
   1   4   4        0.21        6.13      1.29 o 
   2   4   4      105.07      113.82      8.47 o 
   3   4   4      660.53      606.97      7.34 o 
   4   4   4     1243.61     1392.97     24.01 o 
   5   4   4      515.28      486.15      7.85 o 
   6   4   4        2.70       11.76      2.66 o 
   7   4   4      712.75      672.82     63.29 o 
   8   4   4      205.55      171.38     15.31 o 
   9   4   4      242.07      252.74     11.01 o 
  10   4   4      893.41      837.17    104.79 o 
  11   4   4      475.48      503.49     40.30 o 
  12   4   4      415.51      360.80     31.74 o 
  13   4   4       22.16       22.04      2.81 o 
  14   4   4        3.64        1.89      2.30 o 
  15   4   4        1.92        1.40      3.24 o 
  16   4   4       76.88       91.15     15.39 o 
   1   5   4       35.63       29.29      1.07 o 
   2   5   4       47.67       34.95      1.50 o 
   3   5   4      706.18      730.53     22.39 o 
   4   5   4     1132.65     1188.43     35.23 o 
   5   5   4       43.96       53.56      7.28 o 
   6   5   4      158.11      184.52      3.94 o 
   7   5   4        0.18       -1.28      2.72 o 
   8   5   4        0.59        1.66      1.93 o 
   9   5   4       14.03       16.78      2.24 o 
  10   5   4       29.19       37.75      4.67 o 
  11   5   4       16.29       15.63      4.88 o 
  12   5   4       79.71       89.69     11.19 o 
  13   5   4       23.13       20.86      3.81 o 
  14   5   4        1.17        0.58      2.94 o 
  15   5   4       35.52       33.84      2.73 o 
   0   6   4      479.50      350.87      8.86 o 
   1   6   4       26.83       47.30      1.39 o 
   2   6   4      280.92      235.78     14.94 o 
   3   6   4      454.82      443.85     10.65 o 
   4   6   4       12.38        8.11      1.51 o 
   5   6   4      180.93      184.55      7.57 o 
   6   6   4      808.96      788.17     11.34 o 
   7   6   4        0.19       -0.71      3.78 o 
   8   6   4     1970.93     1988.40     86.60 o 
   9   6   4        0.06       -0.13      3.79 o 
  10   6   4      226.49      214.09     18.79 o 
  11   6   4       92.45       73.37      3.01 o 
  12   6   4        9.38       12.76      2.63 o 
  13   6   4       62.78       63.02      4.14 o 
  14   6   4       18.96       28.10      2.91 o 
  15   6   4        5.59        3.63      4.04 o 
   1   7   4      990.34      971.84     21.37 o 
   2   7   4     1334.75     1272.10     55.78 o 
   3   7   4       47.41       35.27      1.96 o 
   4   7   4     1669.24     1578.08    102.53 o 
   5   7   4      136.46      116.55      3.16 o 
   6   7   4     2411.13     2229.64     47.01 o 
   7   7   4      380.21      379.27     21.02 o 
   8   7   4      550.89      591.52     70.68 o 
   9   7   4        3.31        9.47      3.83 o 
  10   7   4       68.54       61.29      3.16 o 
  11   7   4        0.01       -2.28      3.23 o 
  12   7   4       63.88       64.89      3.55 o 
  13   7   4        8.80        5.82      2.76 o 
  14   7   4       63.12       56.28      3.02 o 
   0   8   4       19.07       18.61      4.98 o 
   1   8   4        7.45       42.22     20.33 o 
   2   8   4       43.38       47.61      6.08 o 
   3   8   4       49.03       47.91      3.09 o 
   4   8   4        1.50       -0.76      2.96 o 
   5   8   4      116.08      112.58      3.44 o 
   6   8   4        1.89        3.30      2.78 o 
   7   8   4      306.53      296.36      7.22 o 
   8   8   4        0.87       -1.11      4.45 o 
   9   8   4        6.41        2.25      4.50 o 
  10   8   4        1.85        1.07      4.95 o 
  11   8   4       13.61       17.01      2.86 o 
  12   8   4        0.42       -0.26      4.14 o 
  13   8   4        6.99        4.80      2.40 o 
  14   8   4       10.44        4.55      1.89 o 
   1   9   4       78.48       83.09      2.69 o 
   2   9   4     1109.50     1067.41     51.99 o 
   3   9   4       28.61       30.21      4.62 o 
   4   9   4      598.62      594.74     31.08 o 
   5   9   4        5.37        1.47      3.84 o 
   6   9   4       75.65       71.30      4.88 o 
   7   9   4        3.01        8.32      6.67 o 
   8   9   4       37.20       36.80      3.86 o 
   9   9   4        9.46       17.32      3.42 o 
  10   9   4        2.74        9.45      2.76 o 
  11   9   4       11.91       13.28      2.61 o 
  12   9   4       13.05       11.80      2.30 o 
  13   9   4        6.45        8.43      1.89 o 
   0  10   4     2432.95     2323.70     84.98 o 
   1  10   4       20.55       16.35      4.66 o 
   2  10   4      805.10      768.23     35.51 o 
   3  10   4       67.21       67.68      5.95 o 
   4  10   4        8.97       10.02      2.39 o 
   5  10   4      133.23      129.10      7.82 o 
   6  10   4      112.06      116.94      7.26 o 
   7  10   4      161.01      152.17      6.16 o 
   8  10   4      242.62      245.14      7.27 o 
   9  10   4        3.64        1.12      4.55 o 
  10  10   4       26.03       28.20      2.91 o 
  11  10   4        1.32        0.97      3.68 o 
   1  11   4       44.57       50.08      2.46 o 
   2  11   4       95.83       98.61      3.94 o 
   3  11   4       13.51       15.50      5.95 o 
   4  11   4      115.63      116.46      5.14 o 
   5  11   4       32.10       50.66      2.68 o 
   6  11   4       38.07       40.38      6.46 o 
   7  11   4       82.92       77.91      4.29 o 
   8  11   4        3.10       -1.28      4.55 o 
   9  11   4        0.83       -2.55      4.09 o 
  10  11   4        0.47        1.38      3.27 o 
   0  12   4       93.70      105.16      3.26 o 
   1  12   4       10.05       12.49      1.70 o 
   2  12   4      110.38      114.31      5.04 o 
   3  12   4       25.02       17.00      5.06 o 
   4  12   4      106.15       97.59      3.78 o 
   5  12   4       12.17       13.92      2.55 o 
   6  12   4        0.08        0.00      4.09 o 
   7  12   4        7.58        7.30      2.30 o 
   8  12   4       73.18       79.50      3.17 o 
   1  13   4        4.05        2.92      2.07 o 
   2  13   4       84.50       86.14      3.58 o 
   3  13   4        3.61        3.93      1.94 o 
   4  13   4       95.42       96.33      2.63 o 
   5  13   4        1.53        3.17      2.58 o 
   6  13   4       28.99       30.10      2.25 o 
   0  14   4        8.55       12.43      1.53 o 
   1   1   5    10871.18    10705.49    141.49 o 
   2   1   5      272.83      300.53      4.64 o 
   3   1   5      827.15      929.53     39.89 o 
   4   1   5      280.60      370.92     10.16 o 
   5   1   5      515.31      526.72      5.67 o 
   6   1   5     1410.36     1337.32     48.44 o 
   7   1   5      222.82      214.76      9.93 o 
   8   1   5      364.12      296.89     11.14 o 
   9   1   5      846.82      801.27     46.39 o 
  10   1   5       75.96       75.10      2.11 o 
  11   1   5       18.24       26.84      1.93 o 
  12   1   5      115.58      113.29      6.44 o 
  13   1   5       60.21       66.18      4.55 o 
  14   1   5       42.95       43.04      2.42 o 
  15   1   5       13.15       15.58      1.84 o 
  16   1   5       13.46       12.30      1.69 o 
   0   2   5     8422.64     8350.84    383.94 o 
   1   2   5     5006.95     4989.72     68.68 o 
   2   2   5      840.01      829.25     29.18 o 
   3   2   5      445.88      347.72     26.10 o 
   4   2   5      657.05      781.19     35.76 o 
   5   2   5     1991.55     2098.93     56.33 o 
   6   2   5        4.22       23.47      7.46 o 
   7   2   5     2547.17     2438.52    202.72 o 
   8   2   5        4.23        3.39      1.67 o 
   9   2   5       35.57       31.76      8.43 o 
  10   2   5      803.42      715.91    109.48 o 
  11   2   5      600.62      582.16     55.38 o 
  12   2   5      694.93      635.99     83.52 o 
  13   2   5      242.59      237.52     41.29 o 
  14   2   5       12.11        4.45      3.32 o 
  15   2   5       13.42       15.12      2.04 o 
  16   2   5       22.47       25.85      4.44 o 
   1   3   5      115.73      406.72    213.88 o 
   2   3   5      666.41      741.58     10.73 o 
   3   3   5      192.62      205.23      4.04 o 
   4   3   5      807.54     1036.78     63.69 o 
   5   3   5      982.34     1040.07     11.12 o 
   6   3   5        4.64        1.54      2.48 o 
   7   3   5      242.41      266.75      8.96 o 
   8   3   5       49.25       43.19      4.09 o 
   9   3   5      226.27      197.67     25.47 o 
  10   3   5       28.99       35.90      5.65 o 
  11   3   5        0.23        4.34      2.99 o 
  12   3   5        1.22        4.81      4.14 o 
  13   3   5       14.31        9.44      2.33 o 
  14   3   5        0.23        3.77      2.40 o 
  15   3   5        6.06       10.24      3.86 o 
  16   3   5        3.60        2.62      2.59 o 
   0   4   5      215.34      197.61      4.43 o 
   1   4   5     1771.77     1764.95     19.69 o 
   2   4   5     1120.09     1002.48     37.49 o 
   3   4   5      671.94      701.44     13.40 o 
   4   4   5      272.12      301.70     56.10 o 
   5   4   5       58.72       50.30      2.12 o 
   6   4   5       99.30       82.29      7.75 o 
   7   4   5      386.72      399.27     52.83 o 
   8   4   5       39.85       45.20     10.30 o 
   9   4   5      158.35      164.94     26.83 o 
  10   4   5      193.22      155.95     25.36 o 
  11   4   5        0.75       -2.15      5.13 o 
  12   4   5       20.41       15.87      2.35 o 
  13   4   5       25.27       36.15      6.64 o 
  14   4   5       12.47        5.92      4.19 o 
  15   4   5       60.29       55.74      7.85 o 
  16   4   5        2.49        6.00      2.78 o 
   1   5   5      213.43      238.88      3.91 o 
   2   5   5      670.97      742.85      9.97 o 
   3   5   5      631.49      622.19     29.13 o 
   4   5   5      933.80      930.57     10.70 o 
   5   5   5      286.92      242.73      5.07 o 
   6   5   5      652.75      783.65     18.44 o 
   7   5   5      466.06      403.06     43.86 o 
   8   5   5      102.59       99.22     17.26 o 
   9   5   5      572.70      538.36     43.66 o 
  10   5   5        7.03        7.79      2.86 o 
  11   5   5      141.35      123.70     16.72 o 
  12   5   5      276.61      262.28     45.84 o 
  13   5   5        6.06        3.84      3.96 o 
  14   5   5       75.99       88.90      4.24 o 
  15   5   5       38.50       45.25      8.38 o 
   0   6   5      610.68      581.37     14.35 o 
   1   6   5      579.43      528.63     14.37 o 
   2   6   5      591.89      543.68     15.50 o 
   3   6   5        6.31        6.11      3.29 o 
   4   6   5        0.66       -0.07      1.60 o 
   5   6   5      536.56      530.09     38.58 o 
   6   6   5        0.27       -0.23      2.31 o 
   7   6   5     1412.68     1459.80     17.01 o 
   8   6   5      399.65      437.00     68.02 o 
   9   6   5        2.80        6.50      3.81 o 
  10   6   5      237.51      210.78     27.44 o 
  11   6   5       19.19       19.06      3.53 o 
  12   6   5        1.38        0.40      1.96 o 
  13   6   5        8.57        8.17      2.96 o 
  14   6   5        1.74        3.42      3.98 o 
  15   6   5        0.10        2.45      3.63 o 
   1   7   5      170.55      185.00      4.97 o 
   2   7   5      516.32      532.45     30.40 o 
   3   7   5        6.16        6.19      1.69 o 
   4   7   5      357.12      307.81     14.38 o 
   5   7   5       52.09       51.76      4.01 o 
   6   7   5      163.98      153.33     12.79 o 
   7   7   5      321.95      306.49     18.80 o 
   8   7   5       18.38       17.39      4.09 o 
   9   7   5       99.82      110.96      7.75 o 
  10   7   5        3.87        6.17      2.19 o 
  11   7   5       40.52       43.13      4.55 o 
  12   7   5        0.61       -0.36      4.70 o 
  13   7   5        4.92        5.52      2.50 o 
  14   7   5        1.61        3.12      2.30 o 
   0   8   5     1162.28     1202.11     21.57 o 
   1   8   5       45.58       48.12      1.86 o 
   2   8   5       12.24       14.38      1.91 o 
   3   8   5     1433.00     1338.84     88.42 o 
   4   8   5        5.78       15.77      6.74 o 
   5   8   5      630.66      620.44     47.97 o 
   6   8   5      254.94      239.39     21.51 o 
   7   8   5       11.10       13.34      2.49 o 
   8   8   5      324.39      328.73     14.50 o 
   9   8   5        8.56        8.76      2.56 o 
  10   8   5       14.78       19.66      3.52 o 
  11   8   5       18.09       27.89      3.58 o 
  12   8   5       16.84       19.11      2.71 o 
  13   8   5       36.83       34.03      2.96 o 
   1   9   5      103.86      103.67      7.76 o 
   2   9   5      703.28      694.43     11.93 o 
   3   9   5      698.67      607.38     55.33 o 
   4   9   5      563.17      522.82     49.63 o 
   5   9   5       94.06       85.65      7.26 o 
   6   9   5      146.11      137.86     10.28 o 
   7   9   5        2.05       -1.49      3.93 o 
   8   9   5       23.99       27.54      3.45 o 
   9   9   5      173.22      187.56      6.96 o 
  10   9   5       25.10       23.76      3.37 o 
  11   9   5       16.34       19.82      2.61 o 
  12   9   5        9.10        2.91      3.73 o 
   0  10   5        1.90        2.45      3.93 o 
   1  10   5       58.50       54.39      2.79 o 
   2  10   5      233.24      213.37     16.20 o 
   3  10   5      246.83      235.19     20.27 o 
   4  10   5       41.24       38.65      7.77 o 
   5  10   5      293.35      273.84     26.99 o 
   6  10   5        4.72        5.42      2.65 o 
   7  10   5        6.51        8.94      3.32 o 
   8  10   5        7.28        1.63      6.13 o 
   9  10   5       34.45       47.01      3.42 o 
  10  10   5       18.65       13.85      2.86 o 
  11  10   5        3.26       -0.97      3.58 o 
   1  11   5      325.23      329.77      9.36 o 
   2  11   5       98.65      102.60      8.77 o 
   3  11   5       76.95       73.93      4.98 o 
   4  11   5       56.53       59.18      2.78 o 
   5  11   5        3.03        3.86      2.89 o 
   6  11   5        0.51        1.79      3.01 o 
   7  11   5      182.88      196.25      6.24 o 
   8  11   5        0.66        2.04      2.55 o 
   9  11   5      130.23      152.80      4.66 o 
  10  11   5        0.07        1.33      3.12 o 
   0  12   5      215.05      227.73      4.87 o 
   1  12   5       19.52       23.33      1.81 o 
   2  12   5       99.85      101.70      4.86 o 
   3  12   5      138.91      132.49      9.00 o 
   4  12   5        0.03       -0.99      2.99 o 
   5  12   5       75.55       76.62      8.54 o 
   6  12   5       60.76       61.69      3.37 o 
   7  12   5       10.24       11.60      2.71 o 
   8  12   5       28.11       22.28      2.55 o 
   1  13   5       74.52       59.32      3.21 o 
   2  13   5       19.40       12.85      1.84 o 
   3  13   5       13.03       10.99      2.30 o 
   4  13   5        0.13       -1.90      2.35 o 
   5  13   5       10.17       10.73      2.04 o 
   0   0   6     5468.97     5882.55     35.22 o 
   1   0   6       47.29       40.28      2.10 o 
   2   0   6      430.08      509.83     19.67 o 
   3   0   6     3807.13     3496.32    205.54 o 
   4   0   6     5110.86     5400.93    264.24 o 
   5   0   6     6827.26     6535.19    157.42 o 
   6   0   6       30.33       24.90      1.80 o 
   7   0   6     1886.63     1800.42     55.50 o 
   8   0   6        8.55       11.54      1.64 o 
   9   0   6        5.41        8.62      1.73 o 
  10   0   6       69.34       79.28      9.28 o 
  11   0   6      531.88      496.81     17.81 o 
  12   0   6      186.80      164.07     14.99 o 
  13   0   6       17.74       17.50      2.55 o 
  14   0   6       49.64       45.03      3.12 o 
  15   0   6       28.98       26.81      2.06 o 
  16   0   6        0.14       -1.83      2.44 o 
   1   1   6       80.46       86.03      2.61 o 
   2   1   6      240.54      303.17     12.43 o 
   3   1   6     1786.88     1938.06     57.57 o 
   4   1   6      994.08     1067.81     37.76 o 
   5   1   6        6.33       12.91      1.93 o 
   6   1   6     3277.81     3457.55     17.31 o 
   7   1   6      272.29      226.29      5.79 o 
   8   1   6       29.54       39.65      2.24 o 
   9   1   6     1034.77      949.17     40.79 o 
  10   1   6       41.55       33.03      1.96 o 
  11   1   6      427.27      397.63     21.25 o 
  12   1   6        0.16        0.03      3.01 o 
  13   1   6        9.13        9.92      2.43 o 
  14   1   6       14.83       17.28      1.65 o 
  15   1   6       23.28       25.20      2.00 o 
  16   1   6        1.98       -1.61      2.26 o 
   0   2   6     2336.20     2087.29     19.94 o 
   1   2   6      962.06      927.73     12.80 o 
   2   2   6     1543.23     1585.92     40.48 o 
   3   2   6     1113.77     1220.27     85.88 o 
   4   2   6       47.49       54.20      4.57 o 
   5   2   6      294.96      320.80     11.92 o 
   6   2   6       87.12       71.04      2.18 o 
   7   2   6       58.82       55.28      7.46 o 
   8   2   6       15.54       30.43      1.93 o 
   9   2   6       92.66       92.98     11.25 o 
  10   2   6       12.53       16.43      2.33 o 
  11   2   6       33.02       29.19      8.74 o 
  12   2   6       27.15       35.19      5.47 o 
  13   2   6       41.72       42.33      6.77 o 
  14   2   6        4.21        0.00      7.46 o 
  15   2   6       20.15       18.35      2.71 o 
  16   2   6        0.04        1.73      2.26 o 
   1   3   6     4232.10     3962.06     30.22 o 
   2   3   6     1090.91      981.79     10.03 o 
   3   3   6      408.02      458.45     24.57 o 
   4   3   6      674.19      728.11     46.23 o 
   5   3   6       17.29       20.05      3.14 o 
   6   3   6      164.97      157.84      3.24 o 
   7   3   6      228.03      193.51     20.99 o 
   8   3   6        3.72        7.23      4.75 o 
   9   3   6      633.51      587.05     83.93 o 
  10   3   6       66.26       76.13     11.09 o 
  11   3   6      461.26      435.94     45.66 o 
  12   3   6      103.98      105.16     16.39 o 
  13   3   6       80.11       61.97     11.81 o 
  14   3   6        3.80       -0.49      2.76 o 
  15   3   6       11.89       16.75      4.67 o 
  16   3   6        6.83        6.26      1.66 o 
   0   4   6      395.64      454.49     10.17 o 
   1   4   6      214.28      215.84      6.51 o 
   2   4   6      683.35      753.31      8.98 o 
   3   4   6       25.07       19.23      1.54 o 
   4   4   6       18.08       19.12      1.88 o 
   5   4   6      724.24      742.05     48.10 o 
   6   4   6       14.95       23.25      2.40 o 
   7   4   6      376.98      352.67     30.77 o 
   8   4   6       90.59       82.08     11.02 o 
   9   4   6      143.64      128.43     21.76 o 
  10   4   6        5.27        5.04      5.26 o 
  11   4   6      141.74      110.07     14.24 o 
  12   4   6       10.54        7.74      3.86 o 
  13   4   6      236.57      211.62     25.55 o 
  14   4   6        0.64        0.00      2.80 o 
  15   4   6       54.90       42.23      7.33 o 
   1   5   6        3.94       25.74      2.30 o 
   2   5   6       29.18       26.68      1.58 o 
   3   5   6       96.80      100.28      2.35 o 
   4   5   6       72.78       63.32      2.27 o 
   5   5   6      860.30      845.10     11.50 o 
   6   5   6        0.06        2.33      4.01 o 
   7   5   6      160.98      172.40      3.74 o 
   8   5   6      134.19      127.61     16.21 o 
   9   5   6        0.16        1.87      2.31 o 
  10   5   6       34.98       33.22      7.08 o 
  11   5   6      151.11      126.46     11.53 o 
  12   5   6       14.65       16.13      3.86 o 
  13   5   6        0.95       -0.31      5.11 o 
  14   5   6        8.24        2.61      4.96 o 
  15   5   6       18.68       17.88      2.50 o 
   0   6   6       34.29       52.02      2.91 o 
   1   6   6        1.86        4.81      1.41 o 
   2   6   6       59.49       59.23      2.18 o 
   3   6   6      803.44      807.48     36.50 o 
   4   6   6        9.49       10.88      1.72 o 
   5   6   6     1037.28      993.15     32.93 o 
   6   6   6      148.38      138.74      3.29 o 
   7   6   6      415.76      458.00     36.08 o 
   8   6   6      657.93      642.70     65.89 o 
   9   6   6      111.04       96.24     12.32 o 
  10   6   6       25.10       29.12      6.41 o 
  11   6   6       73.50       76.08      8.97 o 
  12   6   6       21.61       21.61      3.32 o 
  13   6   6       42.40       43.13      3.37 o 
  14   6   6        4.51        2.61      3.93 o 
   1   7   6      176.81      168.01      5.55 o 
   2   7   6       51.60       58.73      4.75 o 
   3   7   6      170.76      166.92      5.12 o 
   4   7   6       34.85       27.84      2.31 o 
   5   7   6      138.72      132.78      5.93 o 
   6   7   6      136.79      145.09      6.11 o 
   7   7   6      302.79      272.40     29.30 o 
   8   7   6       11.62        7.78      6.41 o 
   9   7   6      352.48      347.48     48.56 o 
  10   7   6       56.17       47.89      6.41 o 
  11   7   6       19.83       18.80      2.96 o 
  12   7   6        8.69        5.98      2.86 o 
  13   7   6        6.09        0.92      3.88 o 
  14   7   6       24.90       24.22      2.20 o 
   0   8   6       15.47       19.82      3.47 o 
   1   8   6      205.47      201.13     12.49 o 
   2   8   6        3.32        3.01      2.61 o 
   3   8   6      314.92      310.31     17.73 o 
   4   8   6      312.76      274.48     17.32 o 
   5   8   6      189.82      161.84     16.14 o 
   6   8   6        0.02        1.19      3.58 o 
   7   8   6      456.12      366.60     25.44 o 
   8   8   6      155.16      140.70     19.34 o 
   9   8   6       46.36       37.60      2.76 o 
  10   8   6        4.80       -1.58      5.41 o 
  11   8   6        0.46       -0.56      2.50 o 
  12   8   6        0.12        3.88      2.30 o 
  13   8   6        0.01        2.81      3.12 o 
   1   9   6     1576.26     1473.19     77.51 o 
   2   9   6      303.27      266.30     15.06 o 
   3   9   6      445.66      426.49     22.49 o 
   4   9   6        3.04       -1.25      4.85 o 
   5   9   6       93.24       82.29      6.82 o 
   6   9   6      108.39      113.54     10.23 o 
   7   9   6       80.76       74.29     12.09 o 
   8   9   6        1.35        0.00      4.65 o 
   9   9   6       78.00       83.37      4.24 o 
  10   9   6        6.97       17.62      2.35 o 
  11   9   6       15.22       13.79      2.61 o 
  12   9   6        6.21        4.24      1.84 o 
   0  10   6      136.65      130.26      5.88 o 
   1  10   6       71.03       65.70      3.01 o 
   2  10   6       92.44       86.90      9.10 o 
   3  10   6      391.00      380.73     26.58 o 
   4  10   6        0.35       -1.80      3.73 o 
   5  10   6      232.92      211.09      9.55 o 
   6  10   6       10.63       14.56      2.66 o 
   7  10   6      134.34      143.87      5.27 o 
   8  10   6        2.59        0.56      4.50 o 
   9  10   6       25.68       17.63      2.66 o 
  10  10   6        3.52        0.20      2.20 o 
  11  10   6       22.13       23.45      2.20 o 
   1  11   6        1.73       -0.41      2.52 o 
   2  11   6        7.17        2.54      2.54 o 
   3  11   6        0.03        1.75      2.37 o 
   4  11   6        4.69        5.70      2.32 o 
   5  11   6       13.62       10.24      1.91 o 
   6  11   6        8.14        4.65      5.21 o 
   7  11   6        8.22        0.26      4.65 o 
   8  11   6       64.07       60.67      3.17 o 
   9  11   6        3.80       -0.15      3.47 o 
   0  12   6        2.70       -2.40      4.50 o 
   1  12   6       62.51       60.85      2.64 o 
   2  12   6        2.70       -3.14      3.14 o 
   3  12   6      144.23      138.87      8.06 o 
   4  12   6        0.50        0.29      2.62 o 
   5  12   6      106.54      107.59      3.84 o 
   6  12   6        0.46       -4.04      4.04 o 
   7  12   6       15.81       10.63      2.25 o 
   1  13   6      131.80      135.13      7.52 o 
   2  13   6        6.82        1.82      2.58 o 
   3  13   6       94.16       91.52      2.42 o 
   4  13   6       10.83        9.91      1.48 o 
   1   1   7     2444.01     2392.87     22.08 o 
   2   1   7      572.51      618.61     10.91 o 
   3   1   7      600.57      549.24     10.76 o 
   4   1   7      313.60      293.79      8.46 o 
   5   1   7       53.89       51.78      3.12 o 
   6   1   7     4685.26     5007.60     39.81 o 
   7   1   7       68.09       66.55      3.88 o 
   8   1   7      424.54      501.83     13.29 o 
   9   1   7       84.35       75.10      4.40 o 
  10   1   7        0.86       -0.72      5.52 o 
  11   1   7      106.78      103.38      5.06 o 
  12   1   7      164.39      171.63      6.24 o 
  13   1   7       32.20       35.25      3.68 o 
  14   1   7       23.19       27.54      3.53 o 
  15   1   7        0.14       -0.26      3.83 o 
  16   1   7        6.98        8.28      2.04 o 
   0   2   7      224.02      184.50      5.23 o 
   1   2   7      716.18      684.43     11.76 o 
   2   2   7       46.82       88.52      2.96 o 
   3   2   7       12.58       20.08      2.35 o 
   4   2   7     2156.19     2235.69     23.59 o 
   5   2   7      433.13      374.14     10.22 o 
   6   2   7       48.29       68.64      3.58 o 
   7   2   7      253.81      241.23      7.22 o 
   8   2   7      759.86      835.97     17.71 o 
   9   2   7        1.63        6.28      2.81 o 
  10   2   7      340.08      356.31     11.27 o 
  11   2   7      171.94      177.38      6.24 o 
  12   2   7       74.78       75.60      5.01 o 
  13   2   7       44.76       40.01      3.93 o 
  14   2   7        0.05       -2.76      4.60 o 
  15   2   7        3.31        5.57      2.45 o 
  16   2   7       22.23       36.33      2.40 o 
   1   3   7     4560.88     4316.75     33.21 o 
   2   3   7     2074.09     1976.41     21.54 o 
   3   3   7       30.72       49.00      2.76 o 
   4   3   7      239.32      287.87      7.79 o 
   5   3   7      447.06      474.60     11.70 o 
   6   3   7        9.93       16.81      2.76 o 
   7   3   7        3.91        4.80      2.40 o 
   8   3   7        0.28        3.32      2.66 o 
   9   3   7       15.95       10.37      3.58 o 
  10   3   7        3.56       10.93      3.42 o 
  11   3   7        1.05        4.24      5.41 o 
  12   3   7      102.94      101.39      5.27 o 
  13   3   7      138.03      136.51      5.11 o 
  14   3   7        8.78        6.08      2.91 o 
  15   3   7        0.09        3.17      3.63 o 
   0   4   7       11.76        8.02      2.25 o 
   1   4   7      556.71      538.18     11.57 o 
   2   4   7      362.54      341.44      9.44 o 
   3   4   7     1197.46     1173.27     17.61 o 
   4   4   7       97.94      106.21      3.84 o 
   5   4   7      881.28      942.04     17.17 o 
   6   4   7      781.87      812.39     16.43 o 
   7   4   7      389.81      401.47     11.08 o 
   8   4   7      753.01      814.13     18.22 o 
   9   4   7       79.22       80.56      4.81 o 
  10   4   7      353.86      359.77     11.53 o 
  11   4   7       19.83       18.29      3.83 o 
  12   4   7        0.11        0.72      5.06 o 
  13   4   7        8.28        4.85      3.22 o 
  14   4   7       52.32       50.08      3.48 o 
  15   4   7        7.91        0.61      3.98 o 
   1   5   7        1.71        2.76      1.99 o 
   2   5   7       44.23       43.39      2.76 o 
   3   5   7       60.40       75.65      3.48 o 
   4   5   7      415.73      470.01     12.36 o 
   5   5   7      451.66      458.53     12.68 o 
   6   5   7     1420.67     1473.62     23.05 o 
   7   5   7       13.51       13.23      3.12 o 
   8   5   7       32.76       36.99      4.04 o 
   9   5   7      246.33      256.81      7.27 o 
  10   5   7      212.58      232.46      7.32 o 
  11   5   7      116.22       96.44      5.22 o 
  12   5   7      206.83      200.78      6.14 o 
  13   5   7        7.29        6.74      2.96 o 
  14   5   7       21.63       27.59      2.76 o 
  15   5   7        1.10        3.42      1.79 o 
   0   6   7        1.29       16.24      2.61 o 
   1   6   7      116.79      116.65      4.04 o 
   2   6   7      223.72      227.48      6.35 o 
   3   6   7       37.79       33.27      3.27 o 
   4   6   7      142.16      120.05      4.35 o 
   5   6   7      218.54      194.93      5.84 o 
   6   6   7      122.04      117.16      4.81 o 
   7   6   7      384.85      383.38     11.23 o 
   8   6   7        8.28        3.37      3.73 o 
   9   6   7        1.26        1.53      6.03 o 
  10   6   7      112.62      112.49      5.16 o 
  11   6   7        2.24        4.85      3.12 o 
  12   6   7        1.14       -4.55      4.55 o 
  13   6   7        0.35        0.51      2.50 o 
  14   6   7        2.37       -0.36      3.37 o 
   1   7   7      108.42      103.34      4.19 o 
   2   7   7      390.29      358.38     10.41 o 
   3   7   7       65.44       70.99      3.94 o 
   4   7   7      157.77      179.92      6.09 o 
   5   7   7      726.84      711.48     16.82 o 
   6   7   7        3.47       10.42      3.58 o 
   7   7   7      104.92       91.47      4.81 o 
   8   7   7      124.73      121.61      5.16 o 
   9   7   7       54.69       45.38      4.29 o 
  10   7   7       60.19       55.86      4.04 o 
  11   7   7        5.64        9.96      3.01 o 
  12   7   7       72.79       76.37      3.58 o 
  13   7   7       10.10        7.82      2.20 o 
   0   8   7     1984.71     1916.01     28.11 o 
   1   8   7      190.31      197.17      6.09 o 
   2   8   7     1062.26     1022.94     20.12 o 
   3   8   7      164.02      152.35      6.09 o 
   4   8   7      373.59      370.20     11.17 o 
   5   8   7       64.79       72.88      4.34 o 
   6   8   7      124.17      128.15      5.42 o 
   7   8   7       91.68       95.39      5.06 o 
   8   8   7      386.39      383.11     11.23 o 
   9   8   7        0.36       -0.66      2.91 o 
  10   8   7      113.17      116.69      4.70 o 
  11   8   7        3.87        4.24      2.50 o 
  12   8   7        0.28        1.99      3.42 o 
   1   9   7       21.25       23.19      4.14 o 
   2   9   7      204.23      203.84      6.35 o 
   3   9   7        4.89       -2.20      5.93 o 
   4   9   7      224.99      241.76      7.32 o 
   5   9   7      106.68      105.89      5.01 o 
   6   9   7      124.88      120.59      5.22 o 
   7   9   7       49.61       41.24      3.68 o 
   8   9   7       16.95       18.49      3.07 o 
   9   9   7       20.08       12.87      3.01 o 
  10   9   7       30.31       32.96      3.07 o 
  11   9   7       11.23       12.82      2.09 o 
   0  10   7       22.32       21.82      3.37 o 
   1  10   7        0.28       -4.80      4.80 o 
   2  10   7       12.68       10.47      3.27 o 
   3  10   7        2.26        1.07      5.62 o 
   4  10   7        0.41        4.80      3.06 o 
   5  10   7       19.16       23.24      3.27 o 
   6  10   7        9.15        8.63      3.06 o 
   7  10   7        0.02        1.43      4.29 o 
   8  10   7        0.54        5.31      2.50 o 
   9  10   7        0.72        1.07      3.88 o 
  10  10   7        3.48        2.96      3.47 o 
   1  11   7       91.61       83.33      4.65 o 
   2  11   7      195.33      186.64      6.09 o 
   3  11   7       55.78       52.23      3.99 o 
   4  11   7      425.27      444.32     12.52 o 
   5  11   7       21.49       27.23      3.22 o 
   6  11   7       80.59       92.99      3.68 o 
   7  11   7       11.07       18.13      2.61 o 
   8  11   7       12.37        7.71      2.20 o 
   9  11   7       42.52       38.64      2.50 o 
   0  12   7       25.73       25.65      2.96 o 
   1  12   7        2.37        4.44      4.44 o 
   2  12   7        0.32       -0.77      4.29 o 
   3  12   7       40.31       41.95      3.12 o 
   4  12   7        6.00        1.99      4.19 o 
   5  12   7       11.40        7.20      2.20 o 
   6  12   7       69.50       76.02      3.17 o 
   1  13   7        1.27        2.15      3.22 o 
   2  13   7        2.90        5.62      1.89 o 
   3  13   7        3.48       -1.89      3.17 o 
   0   0   8       59.20       49.89      2.61 o 
   1   0   8      141.42      130.59      3.94 o 
   2   0   8     2828.13     3057.51     27.29 o 
   3   0   8      372.15      367.49      9.54 o 
   4   0   8       95.52      105.49      3.63 o 
   5   0   8     1260.15     1266.41     18.80 o 
   6   0   8       96.80       93.62      4.09 o 
   7   0   8     1547.22     1670.59     24.39 o 
   8   0   8      665.05      673.32     16.15 o 
   9   0   8        0.73       -5.77      5.77 o 
  10   0   8      680.34      724.35     17.68 o 
  11   0   8       13.95        9.04      3.93 o 
  12   0   8       51.41       53.15      4.19 o 
  13   0   8       24.10       38.06      3.47 o 
  14   0   8        0.04       -0.31      4.14 o 
  15   0   8        0.55        2.96      3.68 o 
   1   1   8      271.53      306.56      8.61 o 
   2   1   8      209.78      184.47      5.53 o 
   3   1   8      112.86      106.85      3.43 o 
   4   1   8     1477.44     1519.10     19.85 o 
   5   1   8      558.48      586.56     13.06 o 
   6   1   8      634.56      694.62     14.86 o 
   7   1   8       92.66       91.42      4.24 o 
   8   1   8      278.47      300.72      8.76 o 
   9   1   8      128.39      155.27      5.78 o 
  10   1   8       78.96       84.44      4.60 o 
  11   1   8       37.46       30.50      3.93 o 
  12   1   8        6.03       14.00      3.42 o 
  13   1   8       31.57       28.82      3.78 o 
  14   1   8        0.41        0.31      4.04 o 
  15   1   8        0.34       -0.46      3.37 o 
   0   2   8     3154.79     2990.15     27.43 o 
   1   2   8        0.44       18.08      2.30 o 
   2   2   8      339.24      340.67      9.49 o 
   3   2   8     1000.46      967.49     15.45 o 
   4   2   8     1171.44     1195.73     17.91 o 
   5   2   8       61.20       73.35      3.63 o 
   6   2   8      510.42      578.36     13.92 o 
   7   2   8      139.58      158.11      4.96 o 
   8   2   8      345.19      372.15     10.92 o 
   9   2   8       45.38       54.68      3.99 o 
  10   2   8        0.85        3.06      3.42 o 
  11   2   8       12.99       14.66      3.47 o 
  12   2   8        9.69       15.89      3.32 o 
  13   2   8       10.25        5.31      2.96 o 
  14   2   8        1.81        3.06      3.88 o 
  15   2   8        2.13        2.76      3.83 o 
   1   3   8      228.55      210.04      6.66 o 
   2   3   8        1.98        2.96      2.04 o 
   3   3   8       13.74       54.41      2.91 o 
   4   3   8      489.38      489.16     12.02 o 
   5   3   8      220.55      218.52      6.30 o 
   6   3   8     1476.12     1440.57     21.68 o 
   7   3   8        3.57       21.50      2.91 o 
   8   3   8      102.30       91.16      4.91 o 
   9   3   8        2.77        1.84      5.93 o 
  10   3   8      410.60      448.36     12.67 o 
  11   3   8        5.66        7.97      3.42 o 
  12   3   8      134.73      170.62      5.73 o 
  13   3   8       15.52       17.78      3.17 o 
  14   3   8      125.27      129.35      4.71 o 
  15   3   8       19.42       19.98      2.50 o 
   0   4   8       78.29       61.76      3.22 o 
   1   4   8      192.89      168.82      5.12 o 
   2   4   8     1483.01     1414.29     19.94 o 
   3   4   8       50.42       56.83      3.12 o 
   4   4   8      170.94      215.07      6.04 o 
   5   4   8       35.09       46.04      3.32 o 
   6   4   8        8.98       13.64      2.91 o 
   7   4   8       23.18       21.41      3.47 o 
   8   4   8      689.68      725.40     17.64 o 
   9   4   8        1.18        5.72      6.08 o 
  10   4   8      199.63      201.01      6.55 o 
  11   4   8       28.76       43.53      4.09 o 
  12   4   8       58.75       61.74      4.14 o 
  13   4   8       49.69       51.05      3.83 o 
  14   4   8        1.69        5.36      2.35 o 
  15   4   8       21.85       25.24      2.30 o 
   1   5   8        3.14        2.20      3.83 o 
   2   5   8      160.43      181.64      5.73 o 
   3   5   8        8.46       19.26      2.55 o 
   4   5   8       29.61       34.95      3.01 o 
   5   5   8       14.25       16.04      3.22 o 
   6   5   8        8.07        3.06      5.47 o 
   7   5   8        7.49        4.65      6.08 o 
   8   5   8      138.31      161.01      5.57 o 
   9   5   8       11.69       21.30      3.78 o 
  10   5   8      119.37      125.23      5.27 o 
  11   5   8        2.45        1.07      5.26 o 
  12   5   8        3.18        4.39      5.01 o 
  13   5   8        1.79        1.84      4.14 o 
  14   5   8       13.84       17.73      2.55 o 
   0   6   8      226.09      233.61      6.55 o 
   1   6   8        8.89        8.53      2.76 o 
   2   6   8      312.00      281.72      8.86 o 
   3   6   8        0.87        0.31      4.09 o 
   4   6   8        0.19       -2.30      4.90 o 
   5   6   8       49.07       37.82      4.09 o 
   6   6   8      106.90      100.17      4.96 o 
   7   6   8      168.73      155.99      5.83 o 
   8   6   8      471.75      483.25     12.93 o 
   9   6   8      275.69      277.11      8.40 o 
  10   6   8      132.95      150.51      5.57 o 
  11   6   8       12.78       16.09      3.17 o 
  12   6   8       32.30       33.77      3.22 o 
  13   6   8        1.38        2.61      3.47 o 
   1   7   8       13.51       12.46      3.01 o 
   2   7   8        7.26        8.79      3.37 o 
   3   7   8      366.08      372.35     10.92 o 
   4   7   8     1256.74     1228.77     21.71 o 
   5   7   8      341.74      324.12      9.99 o 
   6   7   8      268.25      294.14      8.40 o 
   7   7   8       12.85       15.68      3.63 o 
   8   7   8      227.44      214.84      6.40 o 
   9   7   8       96.56       99.85      4.75 o 
  10   7   8        0.94       -4.34      4.34 o 
  11   7   8        0.10        0.00      3.78 o 
  12   7   8       40.49       42.06      2.91 o 
  13   7   8        6.63        0.51      3.37 o 
   0   8   8       49.74       55.96      4.39 o 
   1   8   8      179.42      161.02      5.78 o 
   2   8   8       42.86       41.90      3.99 o 
   3   8   8      256.06      234.66      6.86 o 
   4   8   8        0.02        4.65      3.22 o 
   5   8   8       23.90       27.59      3.58 o 
   6   8   8       57.91       66.13      4.60 o 
   7   8   8       24.84       27.33      3.83 o 
   8   8   8       16.29       21.56      3.27 o 
   9   8   8        0.05        2.09      2.71 o 
  10   8   8       15.02       16.55      2.61 o 
  11   8   8        0.44       -0.20      2.20 o 
  12   8   8        0.00        2.91      3.06 o 
   1   9   8      180.82      190.49      5.88 o 
   2   9   8       97.47       96.52      5.11 o 
   3   9   8        1.50        4.29      3.22 o 
   4   9   8      235.36      230.36      7.06 o 
   5   9   8      122.81      122.83      5.52 o 
   6   9   8      193.73      197.12      6.29 o 
   7   9   8        6.39        1.84      4.95 o 
   8   9   8       68.58       72.53      3.94 o 
   9   9   8        0.26        2.96      2.45 o 
  10   9   8        1.64        0.82      3.52 o 
  11   9   8        0.21       -0.82      2.91 o 
   0  10   8       22.92       24.17      3.22 o 
   1  10   8       48.88       41.55      3.83 o 
   2  10   8      322.06      280.87      8.20 o 
   3  10   8      123.50      118.64      4.96 o 
   4  10   8       34.21       35.26      3.47 o 
   5  10   8       18.66       22.12      3.01 o 
   6  10   8       63.65       79.53      3.99 o 
   7  10   8        1.37        4.85      2.55 o 
   8  10   8      160.18      164.30      4.66 o 
   9  10   8       11.69       13.18      2.25 o 
  10  10   8       98.20       88.43      3.07 o 
   1  11   8       89.14       70.14      4.19 o 
   2  11   8        0.08        4.09      4.09 o 
   3  11   8        3.21        1.69      4.44 o 
   4  11   8       14.91       10.17      2.86 o 
   5  11   8        5.81        3.37      4.34 o 
   6  11   8       52.05       57.96      3.27 o 
   7  11   8        1.68       -1.12      3.58 o 
   8  11   8       36.44       30.92      2.30 o 
   0  12   8      256.34      266.14      7.73 o 
   1  12   8        0.27       -0.20      3.88 o 
   2  12   8       92.54      101.85      3.73 o 
   3  12   8       14.22       13.44      2.50 o 
   4  12   8       14.25       20.79      2.30 o 
   5  12   8       60.31       56.48      2.91 o 
   1   1   9     1434.12     1426.29     19.42 o 
   2   1   9        0.78       -0.46      3.78 o 
   3   1   9     1195.67     1258.29     18.79 o 
   4   1   9      561.82      550.57     12.95 o 
   5   1   9       58.94       71.45      3.68 o 
   6   1   9       41.79       33.47      3.32 o 
   7   1   9      349.89      375.05     10.97 o 
   8   1   9        6.62        0.36      6.08 o 
   9   1   9       71.56       94.10      4.91 o 
  10   1   9       41.50       51.51      4.24 o 
  11   1   9       82.02       98.15      4.96 o 
  12   1   9       58.53       60.66      3.94 o 
  13   1   9        3.43        1.89      4.70 o 
  14   1   9        2.78        6.64      2.30 o 
  15   1   9        0.97       -1.89      3.01 o 
   0   2   9     6014.72     6389.85     45.52 o 
   1   2   9      537.45      519.22     12.33 o 
   2   2   9      458.38      480.88     11.91 o 
   3   2   9      179.10      177.70      5.63 o 
   4   2   9        6.19       -0.82      4.60 o 
   5   2   9     2593.65     2649.95     29.74 o 
   6   2   9      377.25      380.51     10.61 o 
   7   2   9       78.31       88.49      4.35 o 
   8   2   9      340.20      333.41      9.74 o 
   9   2   9       44.30       49.41      4.14 o 
  10   2   9       42.85       38.07      3.83 o 
  11   2   9      135.71      145.04      5.68 o 
  12   2   9       20.79       21.25      3.47 o 
  13   2   9       54.58       56.47      3.94 o 
  14   2   9       20.56       12.72      2.91 o 
  15   2   9       25.35       29.53      2.45 o 
   1   3   9       81.50       79.86      3.27 o 
   2   3   9      102.14      107.79      3.63 o 
   3   3   9      190.80      190.10      5.43 o 
   4   3   9      373.40      375.93      9.69 o 
   5   3   9      121.88      115.02      4.55 o 
   6   3   9       92.60       88.45      4.19 o 
   7   3   9       66.60       65.42      4.55 o 
   8   3   9       54.75       56.68      4.45 o 
   9   3   9       25.25       21.76      3.83 o 
  10   3   9       66.98       76.21      4.96 o 
  11   3   9        0.25        2.60      5.16 o 
  12   3   9       56.09       50.44      4.04 o 
  13   3   9        0.26        0.00      4.29 o 
  14   3   9       27.02       31.63      2.71 o 
   0   4   9      889.22      889.27     16.19 o 
   1   4   9        1.07       -0.82      4.04 o 
   2   4   9      134.46      121.94      4.14 o 
   3   4   9      225.19      234.49      7.22 o 
   4   4   9       24.81       25.80      3.01 o 
   5   4   9      348.08      321.43      9.84 o 
   6   4   9        2.46        0.00      5.16 o 
   7   4   9        2.92        6.13      3.63 o 
   8   4   9      148.43      167.21      6.04 o 
   9   4   9        8.94        8.43      3.42 o 
  10   4   9       68.68       86.69      4.86 o 
  11   4   9       67.34       72.58      4.60 o 
  12   4   9        0.13       -0.31      4.70 o 
  13   4   9        8.23       11.34      2.86 o 
  14   4   9        0.06        0.56      3.32 o 
   1   5   9      187.43      181.06      5.63 o 
   2   5   9      261.60      239.68      7.22 o 
   3   5   9       27.73       29.02      3.07 o 
   4   5   9       84.93       81.08      3.83 o 
   5   5   9      155.39      137.92      5.47 o 
   6   5   9      953.35     1003.71     20.36 o 
   7   5   9      765.30      794.03     18.32 o 
   8   5   9      142.73      149.35      5.93 o 
   9   5   9      269.98      304.74      9.27 o 
  10   5   9        2.96        2.81      3.17 o 
  11   5   9      105.87      109.06      4.50 o 
  12   5   9        7.42        6.64      2.50 o 
  13   5   9        1.14        2.66      3.52 o 
  14   5   9       11.93        9.25      2.09 o 
   0   6   9        0.60        2.30      4.24 o 
   1   6   9       22.05       24.63      2.91 o 
   2   6   9       12.09       12.67      2.91 o 
   3   6   9       19.94       19.87      3.32 o 
   4   6   9        0.12       -5.52      5.52 o 
   5   6   9      294.64      310.77      9.58 o 
   6   6   9      105.64       97.81      5.06 o 
   7   6   9       60.77       51.62      4.34 o 
   8   6   9        9.07       11.85      3.58 o 
   9   6   9       23.77       23.55      3.47 o 
  10   6   9        7.37        7.71      3.22 o 
  11   6   9       22.03       15.53      2.81 o 
  12   6   9       13.79       17.37      2.81 o 
  13   6   9        7.95       10.06      2.15 o 
   1   7   9      129.92      136.35      5.22 o 
   2   7   9       10.97       13.69      3.52 o 
   3   7   9        0.98       -4.55      5.26 o 
   4   7   9       47.54       60.66      4.24 o 
   5   7   9        0.05        0.72      5.36 o 
   6   7   9       56.53       56.52      4.34 o 
   7   7   9       81.72       85.62      4.96 o 
   8   7   9       47.08       44.46      4.04 o 
   9   7   9       64.57       67.77      4.09 o 
  10   7   9       46.71       37.56      3.37 o 
  11   7   9        0.56       -2.61      3.78 o 
  12   7   9        0.70       -0.92      3.37 o 
   0   8   9        6.18        4.04      5.82 o 
   1   8   9      155.26      153.05      5.83 o 
   2   8   9        7.29        4.34      3.27 o 
   3   8   9       31.65       31.98      3.93 o 
   4   8   9      195.42      185.30      6.04 o 
   5   8   9      306.22      337.63     10.55 o 
   6   8   9       48.43       54.27      4.09 o 
   7   8   9      157.48      163.54      5.52 o 
   8   8   9       85.19       82.10      4.19 o 
   9   8   9        8.78       10.17      2.66 o 
  10   8   9       35.29       36.28      2.96 o 
  11   8   9       25.20       31.63      2.40 o 
   1   9   9      214.11      206.88      6.81 o 
   2   9   9        9.06        9.50      3.52 o 
   3   9   9      119.10      121.35      5.16 o 
   4   9   9        1.47        3.01      3.37 o 
   5   9   9       45.20       47.98      3.88 o 
   6   9   9       79.46       79.28      4.29 o 
   7   9   9       86.78       86.60      3.94 o 
   8   9   9       24.90       23.60      2.96 o 
   9   9   9       18.83       19.67      2.55 o 
  10   9   9        0.00       -0.36      1.94 o 
   0  10   9       13.46        6.64      3.32 o 
   1  10   9       14.67       13.64      3.27 o 
   2  10   9       12.22        7.87      3.17 o 
   3  10   9      193.77      200.15      5.78 o 
   4  10   9       15.95       12.52      3.22 o 
   5  10   9       24.53       29.02      3.27 o 
   6  10   9        3.07        3.78      4.75 o 
   7  10   9       31.55       42.31      3.12 o 
   8  10   9       10.55        8.68      2.45 o 
   9  10   9        4.76        4.50      1.84 o 
   1  11   9      112.20      109.23      4.30 o 
   2  11   9        8.45       10.06      2.61 o 
   3  11   9       33.13       37.35      3.22 o 
   4  11   9       27.28       26.88      2.96 o 
   5  11   9        0.60        2.50      2.30 o 
   6  11   9        7.70        8.79      2.20 o 
   7  11   9       28.06       34.34      2.30 o 
   0  12   9        0.18       -0.61      3.98 o 
   1  12   9        2.41       -3.47      3.47 o 
   2  12   9        6.16       -1.69      3.73 o 
   3  12   9       25.86       26.36      2.45 o 
   4  12   9       47.01       49.32      2.56 o 
   0   0  10      843.12      853.43     16.19 o 
   1   0  10       22.08       16.40      2.45 o 
   2   0  10      340.15      268.38      7.59 o 
   3   0  10      460.54      427.72     12.06 o 
   4   0  10       26.97       29.89      2.91 o 
   5   0  10      813.05      878.08     17.56 o 
   6   0  10        0.41        0.00      3.01 o 
   7   0  10      871.47      887.06     19.11 o 
   8   0  10       12.00        0.36      6.03 o 
   9   0  10       35.53       45.02      3.83 o 
  10   0  10        7.50       17.98      3.06 o 
  11   0  10       21.09       27.13      3.68 o 
  12   0  10       14.20       12.62      3.01 o 
  13   0  10       21.38       27.84      2.81 o 
  14   0  10        6.50       -1.07      3.52 o 
   1   1  10      468.74      481.61     12.27 o 
   2   1  10        0.11        3.52      4.04 o 
   3   1  10      182.12      180.35      5.32 o 
   4   1  10       77.85       71.52      3.83 o 
   5   1  10      285.01      291.12      8.45 o 
   6   1  10        0.02        6.33      3.01 o 
   7   1  10        1.50        0.00      5.67 o 
   8   1  10        1.64       -3.37      5.62 o 
   9   1  10        7.94       15.78      3.47 o 
  10   1  10        4.22        1.12      4.95 o 
  11   1  10       19.98       19.57      3.63 o 
  12   1  10       23.85       36.02      3.63 o 
  13   1  10       10.16       15.27      2.76 o 
  14   1  10       12.83       16.35      2.35 o 
   0   2  10      313.50      317.75      8.92 o 
   1   2  10        0.26       -4.65      4.65 o 
   2   2  10        8.70       10.52      2.76 o 
   3   2  10        0.31        0.00      4.04 o 
   4   2  10      152.78      176.55      5.12 o 
   5   2  10      340.44      360.82     10.51 o 
   6   2  10       50.01       44.72      3.68 o 
   7   2  10      168.47      179.99      6.04 o 
   8   2  10      105.30      123.58      5.62 o 
   9   2  10       21.82       24.17      3.83 o 
  10   2  10        8.32       20.38      3.42 o 
  11   2  10       24.41       27.84      3.93 o 
  12   2  10        8.01        8.58      3.17 o 
  13   2  10       11.88       15.12      2.66 o 
  14   2  10        4.92        2.04      3.22 o 
   1   3  10      510.47      511.72     12.84 o 
   2   3  10       28.59       33.21      2.86 o 
   3   3  10      458.97      461.71     12.83 o 
   4   3  10        8.61       -1.23      4.96 o 
   5   3  10      132.93      145.66      4.91 o 
   6   3  10       37.56       45.27      3.78 o 
   7   3  10      786.34      811.20     18.37 o 
   8   3  10        9.98       12.87      3.78 o 
   9   3  10      512.09      535.63     15.29 o 
  10   3  10       20.24       21.41      3.68 o 
  11   3  10       25.51       29.84      3.78 o 
  12   3  10        8.83        9.30      3.01 o 
  13   3  10        3.56        3.42      3.63 o 
  14   3  10       10.65       16.19      2.15 o 
   0   4  10       36.72       38.83      2.96 o 
   1   4  10       84.31       74.64      3.58 o 
   2   4  10      148.35      140.27      4.55 o 
   3   4  10       68.84       66.35      3.73 o 
   4   4  10      166.11      167.20      5.17 o 
   5   4  10      602.69      563.97     15.16 o 
   6   4  10      207.90      237.63      6.65 o 
   7   4  10      368.53      399.14     11.79 o 
   8   4  10       29.99       36.17      4.09 o 
   9   4  10      122.04      125.29      5.52 o 
  10   4  10       16.81       17.11      3.47 o 
  11   4  10       73.06       74.83      4.45 o 
  12   4  10        0.38        4.34      2.45 o 
  13   4  10        5.83        1.69      4.04 o 
   1   5  10        5.92        5.77      2.25 o 
   2   5  10       13.39       11.65      2.91 o 
   3   5  10        2.77       -1.33      4.60 o 
   4   5  10       20.47       11.04      3.32 o 
   5   5  10       33.15       27.13      3.78 o 
   6   5  10       38.27       39.45      4.29 o 
   7   5  10       14.30       18.80      3.63 o 
   8   5  10       58.50       58.62      3.94 o 
   9   5  10       54.28       63.47      4.14 o 
  10   5  10       78.81       92.37      4.19 o 
  11   5  10       30.75       37.86      3.37 o 
  12   5  10        0.81       -0.46      2.35 o 
  13   5  10        0.66       -1.99      3.42 o 
   0   6  10        4.99        0.36      4.80 o 
   1   6  10       44.39       40.57      3.73 o 
   2   6  10      139.81      138.35      5.47 o 
   3   6  10      605.82      569.64     15.21 o 
   4   6  10        3.45       11.08      3.12 o 
   5   6  10      353.85      392.01     11.48 o 
   6   6  10       35.01       27.54      3.93 o 
   7   6  10       86.39       87.62      4.91 o 
   8   6  10       31.84       35.66      3.73 o 
   9   6  10       32.63       27.39      3.53 o 
  10   6  10       80.84       92.58      3.99 o 
  11   6  10       25.50       30.20      2.91 o 
  12   6  10        5.12        4.09      2.35 o 
   1   7  10      386.57      371.32     11.38 o 
   2   7  10       72.10       71.15      4.60 o 
   3   7  10       69.13       71.66      4.60 o 
   4   7  10       22.04       33.31      3.53 o 
   5   7  10       33.34       32.04      3.53 o 
   6   7  10       24.26       27.84      3.78 o 
   7   7  10      175.58      159.63      5.58 o 
   8   7  10       51.83       40.32      3.68 o 
   9   7  10      184.46      185.60      5.88 o 
  10   7  10        9.62        9.20      2.66 o 
  11   7  10       25.38       20.79      2.55 o 
  12   7  10        1.23       -1.48      3.01 o 
   0   8  10      164.39      158.44      5.68 o 
   1   8  10        0.04        0.36      5.31 o 
   2   8  10       97.65       92.89      4.60 o 
   3   8  10      220.85      206.84      6.65 o 
   4   8  10       16.37       -1.74      5.47 o 
   5   8  10        9.29        6.64      3.32 o 
   6   8  10        0.11        4.39      4.75 o 
   7   8  10       17.76       18.95      3.22 o 
   8   8  10        2.51        0.26      4.24 o 
   9   8  10        4.22        3.22      2.55 o 
  10   8  10        0.98       -3.63      3.63 o 
  11   8  10        0.00        2.09      1.79 o 
   1   9  10       13.53       14.61      3.32 o 
   2   9  10        9.51       12.16      2.96 o 
   3   9  10      265.04      283.39      8.35 o 
   4   9  10      225.19      250.27      8.09 o 
   5   9  10       62.78       74.37      4.14 o 
   6   9  10       25.42       27.44      3.27 o 
   7   9  10        9.42       14.87      2.66 o 
   8   9  10        5.09        2.76      2.55 o 
   9   9  10       75.63       85.27      3.22 o 
   0  10  10        4.73       -2.66      4.39 o 
   1  10  10        6.18        4.95      2.91 o 
   2  10  10       34.22       32.80      3.37 o 
   3  10  10       73.12       72.43      3.78 o 
   4  10  10        0.08       -0.51      4.60 o 
   5  10  10      145.75      155.62      4.76 o 
   6  10  10        3.59        0.41      3.83 o 
   7  10  10       86.81       83.39      3.32 o 
   8  10  10        6.89        9.65      2.15 o 
   1  11  10        0.07        3.22      3.42 o 
   2  11  10       10.24        1.33      3.98 o 
   3  11  10       39.93       34.14      2.71 o 
   4  11  10        0.09        3.83      1.94 o 
   5  11  10        0.53        0.00      3.27 o 
   6  11  10       13.17       13.08      2.04 o 
   0  12  10       13.22       10.88      1.89 o 
   1  12  10        3.24        8.12      1.69 o 
   1   1  11       14.37       25.08      2.96 o 
   2   1  11      890.25      907.90     17.78 o 
   3   1  11       16.59       20.74      3.17 o 
   4   1  11     1140.53     1231.57     21.49 o 
   5   1  11       99.82      104.51      4.81 o 
   6   1  11      246.34      255.95      7.88 o 
   7   1  11        9.82        5.62      3.73 o 
   8   1  11        4.07        2.66      5.72 o 
   9   1  11      140.26      131.80      5.68 o 
  10   1  11       15.97       14.10      3.27 o 
  11   1  11        2.52        1.63      2.66 o 
  12   1  11        2.43        3.17      4.29 o 
  13   1  11       14.38       11.29      2.30 o 
  14   1  11       10.24       18.08      1.99 o 
   0   2  11      413.50      370.29     10.00 o 
   1   2  11      257.06      280.23      8.19 o 
   2   2  11      341.89      361.35      9.89 o 
   3   2  11        3.92        5.72      2.55 o 
   4   2  11      117.04      123.75      4.60 o 
   5   2  11      140.76      152.17      5.47 o 
   6   2  11      498.22      496.70     14.68 o 
   7   2  11       31.04       30.30      4.45 o 
   8   2  11      177.87      182.40      6.04 o 
   9   2  11        0.45        4.85      5.21 o 
  10   2  11       50.70       64.95      4.24 o 
  11   2  11       37.93       32.80      3.53 o 
  12   2  11        0.48        0.26      4.14 o 
  13   2  11        0.42       -3.47      3.47 o 
   1   3  11      319.78      299.41      9.38 o 
   2   3  11      645.63      597.44     14.60 o 
   3   3  11      104.54      109.42      4.55 o 
   4   3  11      184.81      182.01      6.04 o 
   5   3  11       83.71       80.16      4.50 o 
   6   3  11      178.07      169.56      6.09 o 
   7   3  11        0.53        3.27      5.82 o 
   8   3  11       59.32       63.07      4.45 o 
   9   3  11        2.67        4.70      3.27 o 
  10   3  11       58.42       52.33      3.73 o 
  11   3  11        0.37       -0.61      4.55 o 
  12   3  11        5.95        4.04      4.29 o 
  13   3  11       17.01       15.48      2.35 o 
   0   4  11      632.58      577.33     14.75 o 
   1   4  11      133.54      126.84      4.91 o 
   2   4  11      315.89      302.80      8.86 o 
   3   4  11        1.70        1.33      4.65 o 
   4   4  11       23.69       28.92      3.73 o 
   5   4  11      121.22      130.55      5.27 o 
   6   4  11        2.32       14.92      3.22 o 
   7   4  11      630.97      622.08     16.19 o 
   8   4  11       53.65       69.91      4.65 o 
   9   4  11       11.97       10.93      3.42 o 
  10   4  11       45.28       63.98      4.09 o 
  11   4  11        6.90       12.87      2.76 o 
  12   4  11       43.10       42.88      2.91 o 
  13   4  11        0.80        1.33      3.22 o 
   1   5  11        0.48        3.06      2.71 o 
   2   5  11       11.13       10.22      3.07 o 
   3   5  11      232.64      222.53      7.22 o 
   4   5  11      327.22      326.84     10.40 o 
   5   5  11       25.97       36.33      3.47 o 
   6   5  11        4.43        8.07      2.81 o 
   7   5  11       22.99       28.81      3.53 o 
   8   5  11        1.08        8.48      2.71 o 
   9   5  11       51.82       51.21      3.78 o 
  10   5  11       36.58       38.17      3.37 o 
  11   5  11       23.73       22.63      2.91 o 
  12   5  11       56.07       58.42      3.07 o 
   0   6  11      457.25      429.49     11.70 o 
   1   6  11        5.37        3.88      4.60 o 
   2   6  11      207.72      198.83      6.35 o 
   3   6  11        0.05        7.36      3.17 o 
   4   6  11       41.33       41.29      3.83 o 
   5   6  11      115.26      110.96      4.81 o 
   6   6  11        3.99        4.80      2.76 o 
   7   6  11      114.07      108.20      4.96 o 
   8   6  11       32.84       28.66      3.73 o 
   9   6  11       21.16       17.52      3.12 o 
  10   6  11        0.47        2.20      4.19 o 
  11   6  11        0.80        1.84      3.63 o 
  12   6  11        1.65        4.29      1.84 o 
   1   7  11       52.28       55.75      4.24 o 
   2   7  11       10.89       12.62      3.52 o 
   3   7  11       71.48       76.62      4.50 o 
   4   7  11        1.14        2.40      5.52 o 
   5   7  11       68.88       63.23      4.34 o 
   6   7  11      134.55      144.48      5.11 o 
   7   7  11        1.78        3.58      4.44 o 
   8   7  11       20.91       26.16      3.01 o 
   9   7  11       11.35        9.09      2.40 o 
  10   7  11        3.55        2.20      2.20 o 
  11   7  11        4.05        3.32      1.89 o 
   0   8  11      193.24      197.12      6.14 o 
   1   8  11       20.74       21.25      3.37 o 
   2   8  11       81.91       81.99      4.29 o 
   3   8  11       48.14       58.72      3.93 o 
   4   8  11       20.48       26.87      3.22 o 
   5   8  11       25.33       22.48      3.32 o 
   6   8  11       10.73       12.67      3.12 o 
   7   8  11        4.55        3.32      2.55 o 
   8   8  11       98.76       99.25      3.83 o 
   9   8  11       12.93        8.99      2.09 o 
  10   8  11       23.19       19.88      2.15 o 
   1   9  11       38.82       39.04      3.32 o 
   2   9  11        0.22       -1.48      4.70 o 
   3   9  11       17.60       23.65      3.17 o 
   4   9  11        0.68        3.83      2.45 o 
   5   9  11        5.22        0.26      4.60 o 
   6   9  11       75.67       66.30      3.48 o 
   7   9  11        9.79        7.36      2.25 o 
   8   9  11        8.66        5.06      2.09 o 
   0  10  11       26.39       31.98      3.07 o 
   1  10  11        1.62        3.52      3.78 o 
   2  10  11       27.93       40.06      3.22 o 
   3  10  11        1.84        0.46      3.73 o 
   4  10  11        0.93        3.88      2.40 o 
   5  10  11        3.69        4.50      2.15 o 
   6  10  11        0.12        0.00      3.27 o 
   7  10  11        6.39        4.34      1.89 o 
   1  11  11        0.48       -1.12      3.17 o 
   2  11  11       44.10       40.83      2.71 o 
   3  11  11       11.01        9.30      2.04 o 
   4  11  11       71.68       70.65      2.76 o 
   0   0  12     1531.74     1686.93     25.72 o 
   1   0  12       33.61       28.31      3.42 o 
   2   0  12      339.39      343.21     10.45 o 
   3   0  12      664.85      671.76     16.66 o 
   4   0  12        0.85        3.58      5.67 o 
   5   0  12       13.92       11.75      3.68 o 
   6   0  12      532.37      550.27     15.66 o 
   7   0  12       38.02       31.58      4.24 o 
   8   0  12       94.00      109.51      5.32 o 
   9   0  12        6.01        7.66      2.91 o 
  10   0  12       46.89       48.85      4.04 o 
  11   0  12        0.16       -5.06      5.06 o 
  12   0  12       15.25       20.43      2.71 o 
  13   0  12       24.57       36.28      2.45 o 
   1   1  12      144.91      147.83      5.06 o 
   2   1  12       33.64       28.10      3.68 o 
   3   1  12        6.61        9.60      3.42 o 
   4   1  12      192.63      195.53      6.35 o 
   5   1  12       78.50       80.10      4.70 o 
   6   1  12      392.89      400.72     12.00 o 
   7   1  12       48.59       45.23      4.55 o 
   8   1  12        1.82        0.36      4.90 o 
   9   1  12       10.21        7.56      3.22 o 
  10   1  12        5.17        3.93      2.96 o 
  11   1  12        7.68        8.99      2.61 o 
  12   1  12       32.87       35.26      2.86 o 
  13   1  12        1.89        1.63      1.99 o 
   0   2  12       21.87       26.92      3.63 o 
   1   2  12       23.06       20.38      3.63 o 
   2   2  12       53.47       61.22      4.04 o 
   3   2  12        0.41       -0.66      5.16 o 
   4   2  12       48.37       50.59      4.19 o 
   5   2  12      108.33      112.18      5.37 o 
   6   2  12       15.57       23.09      3.68 o 
   7   2  12      178.07      194.68      6.34 o 
   8   2  12        0.24       -1.12      5.52 o 
   9   2  12       13.05        8.74      3.47 o 
  10   2  12        1.64        3.17      4.75 o 
  11   2  12        0.16        0.26      4.14 o 
  12   2  12        2.77       -1.79      3.63 o 
  13   2  12        3.52       -2.35      3.22 o 
   1   3  12        3.15       -1.02      3.01 o 
   2   3  12      171.61      158.61      5.73 o 
   3   3  12       20.08       33.31      3.42 o 
   4   3  12      453.53      440.15     12.00 o 
   5   3  12       38.31       42.82      3.93 o 
   6   3  12      337.69      371.45     11.22 o 
   7   3  12      202.65      218.78      6.50 o 
   8   3  12        0.22        2.81      5.31 o 
   9   3  12       37.05       39.04      3.68 o 
  10   3  12        1.46        3.58      3.88 o 
  11   3  12        3.81        3.58      3.83 o 
  12   3  12       19.43       21.71      2.45 o 
   0   4  12      893.86      910.52     18.80 o 
   1   4  12        2.14       -5.16      5.16 o 
   2   4  12       79.03       91.75      4.45 o 
   3   4  12      111.43      102.11      4.50 o 
   4   4  12        3.34        3.83      2.81 o 
   5   4  12        4.43        4.60      3.17 o 
   6   4  12      167.92      152.40      5.63 o 
   7   4  12        2.17       -5.52      5.52 o 
   8   4  12       62.02       62.91      3.99 o 
   9   4  12        5.09        5.87      3.12 o 
  10   4  12       10.50       12.77      2.71 o 
  11   4  12        2.25        2.04      2.30 o 
  12   4  12        3.96        8.22      2.15 o 
   1   5  12       22.31       18.90      3.53 o 
   2   5  12       23.67       24.42      3.47 o 
   3   5  12       26.57       24.68      3.47 o 
   4   5  12        3.64       15.58      3.12 o 
   5   5  12        0.09       -5.16      5.16 o 
   6   5  12       47.62       41.39      4.04 o 
   7   5  12        0.12       -4.85      4.85 o 
   8   5  12        0.01       -5.26      5.26 o 
   9   5  12       13.17        9.45      3.07 o 
  10   5  12       13.78       12.01      2.66 o 
  11   5  12       19.67       15.07      2.55 o 
   0   6  12      144.81      156.77      5.63 o 
   1   6  12       25.67       23.40      3.47 o 
   2   6  12       93.23       96.83      4.50 o 
   3   6  12       22.50       32.19      3.42 o 
   4   6  12      113.43      113.26      4.70 o 
   5   6  12       13.81       14.76      3.27 o 
   6   6  12        3.39       -1.58      5.06 o 
   7   6  12       24.88       19.77      3.32 o 
   8   6  12       83.32       90.94      4.09 o 
   9   6  12       52.42       45.18      3.12 o 
  10   6  12       81.92       82.11      3.43 o 
  11   6  12       27.05       25.55      2.35 o 
   1   7  12      276.12      256.93      7.43 o 
   2   7  12       47.58       42.62      3.99 o 
   3   7  12       41.38       41.19      3.88 o 
   4   7  12       46.51       44.41      4.09 o 
   5   7  12      119.70      105.75      4.55 o 
   6   7  12       55.91       67.56      3.73 o 
   7   7  12        0.07       -4.19      4.19 o 
   8   7  12        0.71        3.01      2.09 o 
   9   7  12        2.65        2.55      3.73 o 
  10   7  12        3.35        2.55      1.89 o 
   0   8  12       17.08       12.16      3.12 o 
   1   8  12       40.02       38.02      3.37 o 
   2   8  12        6.28        5.11      3.27 o 
   3   8  12       52.93       44.72      3.78 o 
   4   8  12       12.24        6.13      3.07 o 
   5   8  12       35.76       39.45      3.42 o 
   6   8  12        0.56       -1.23      3.88 o 
   7   8  12       14.02       11.70      2.61 o 
   8   8  12        0.24        1.12      2.04 o 
   9   8  12        1.23        1.53      3.01 o 
   1   9  12        0.07       -2.60      4.44 o 
   2   9  12       75.86       77.80      3.78 o 
   3   9  12       25.24       31.06      2.91 o 
   4   9  12       41.31       45.68      3.27 o 
   5   9  12       31.95       24.99      2.96 o 
   6   9  12       51.69       51.82      2.86 o 
   7   9  12        0.14        2.60      2.91 o 
   0  10  12        4.85        6.08      2.30 o 
   1  10  12        7.19        0.61      3.93 o 
   2  10  12        8.39        8.68      2.20 o 
   3  10  12        9.05        2.04      3.73 o 
   4  10  12       39.67       40.52      2.45 o 
   5  10  12        9.25        4.80      1.99 o 
   1   1  13      227.63      234.09      7.17 o 
   2   1  13       46.45       45.28      3.88 o 
   3   1  13       51.02       49.83      4.29 o 
   4   1  13       10.51       17.78      3.63 o 
   5   1  13       10.75        3.68      5.52 o 
   6   1  13       20.39       14.46      4.09 o 
   7   1  13       16.08       19.36      3.68 o 
   8   1  13        6.99        5.21      3.12 o 
   9   1  13       25.85       31.98      3.53 o 
  10   1  13       13.56       15.02      2.81 o 
  11   1  13        8.88       11.90      2.61 o 
  12   1  13        0.13       -0.36      3.17 o 
   0   2  13       51.10       45.74      3.93 o 
   1   2  13      231.08      235.53      7.68 o 
   2   2  13      124.38      133.17      5.27 o 
   3   2  13      253.96      252.12      7.48 o 
   4   2  13       99.12      100.92      5.01 o 
   5   2  13      215.84      246.85      7.22 o 
   6   2  13      142.07      147.00      5.42 o 
   7   2  13      103.01      101.03      4.96 o 
   8   2  13       43.15       44.87      3.73 o 
   9   2  13        4.04        5.21      2.76 o 
  10   2  13       28.65       33.06      2.96 o 
  11   2  13        1.58        3.37      3.78 o 
  12   2  13       29.46       31.17      2.40 o 
   1   3  13       27.35       29.28      3.83 o 
   2   3  13       57.56       64.44      4.19 o 
   3   3  13        0.09        0.72      4.55 o 
   4   3  13       25.35       28.46      3.88 o 
   5   3  13      163.93      157.10      5.63 o 
   6   3  13        8.49       20.08      3.12 o 
   7   3  13        3.39        1.33      3.37 o 
   8   3  13       11.04       16.60      2.86 o 
   9   3  13       36.63       38.68      3.17 o 
  10   3  13        0.39        1.99      3.47 o 
  11   3  13        0.27       -3.68      3.68 o 
   0   4  13       35.14       40.21      3.88 o 
   1   4  13       30.36       24.83      3.47 o 
   2   4  13       28.28       27.03      3.47 o 
   3   4  13       65.62       66.75      4.14 o 
   4   4  13        0.04        2.76      2.76 o 
   5   4  13       33.90       40.26      3.73 o 
   6   4  13       34.84       32.24      3.63 o 
   7   4  13        0.22       -2.20      4.75 o 
   8   4  13       41.09       39.24      3.53 o 
   9   4  13        1.03        2.66      3.93 o 
  10   4  13        0.92       -0.87      3.78 o 
  11   4  13       55.92       60.26      3.02 o 
   1   5  13      357.09      356.81     11.07 o 
   2   5  13        6.79        7.87      3.06 o 
   3   5  13       14.41       12.46      3.37 o 
   4   5  13       48.40       47.12      3.99 o 
   5   5  13        2.53       -0.97      2.91 o 
   6   5  13      217.60      213.39      6.76 o 
   7   5  13      200.31      189.83      5.78 o 
   8   5  13       72.86       74.48      3.73 o 
   9   5  13      123.68      121.73      4.40 o 
  10   5  13        0.83        0.56      3.63 o 
   0   6  13       63.61       59.08      4.34 o 
   1   6  13        0.05       -5.31      5.31 o 
   2   6  13        5.83       -5.21      5.21 o 
   3   6  13       98.36       86.51      4.14 o 
   4   6  13        2.88        9.35      2.81 o 
   5   6  13       19.50       18.14      2.96 o 
   6   6  13        0.15        0.82      4.44 o 
   7   6  13       50.04       48.19      3.32 o 
   8   6  13       11.73       13.33      2.50 o 
   9   6  13        0.00       -1.94      3.52 o 
  10   6  13        5.57        8.22      1.89 o 
   1   7  13        0.34        6.13      2.76 o 
   2   7  13        2.57        5.36      2.96 o 
   3   7  13       26.51       28.15      3.47 o 
   4   7  13       26.28       27.54      3.32 o 
   5   7  13        6.04        9.40      2.61 o 
   6   7  13        0.06        0.00      4.09 o 
   7   7  13        4.50        7.36      2.40 o 
   8   7  13        4.40        3.78      2.09 o 
   9   7  13       28.06       29.18      2.30 o 
   0   8  13       15.04       20.89      2.96 o 
   1   8  13       24.42       24.78      2.91 o 
   2   8  13       49.74       53.25      3.37 o 
   3   8  13       95.94       97.45      4.24 o 
   4   8  13        4.48        3.52      3.98 o 
   5   8  13       87.01       91.77      3.68 o 
   6   8  13       12.83       12.41      2.35 o 
   7   8  13       20.90       19.67      2.20 o 
   1   9  13      113.82      111.28      3.89 o 
   2   9  13        0.39        3.78      2.30 o 
   3   9  13        5.91        2.96      2.20 o 
   4   9  13       34.22       28.56      2.55 o 
   5   9  13       10.31        6.44      2.15 o 
   6   9  13        1.49        3.73      1.74 o 
   0  10  13        3.40        1.94      3.12 o 
   1  10  13        7.60        6.23      1.94 o 
   2  10  13        6.56        4.60      1.99 o 
   0   0  14      120.05      119.51      5.11 o 
   1   0  14        1.21        2.55      5.47 o 
   2   0  14      119.06      124.11      5.16 o 
   3   0  14       42.34       44.05      4.45 o 
   4   0  14       93.23       96.01      5.11 o 
   5   0  14      277.57      289.30      9.17 o 
   6   0  14       33.60       28.82      3.93 o 
   7   0  14       65.68       75.54      4.40 o 
   8   0  14       10.77       11.14      2.81 o 
   9   0  14        0.48       -4.44      4.44 o 
  10   0  14        0.50        4.70      2.15 o 
  11   0  14       34.42       38.58      2.66 o 
   1   1  14      129.43      137.98      5.42 o 
   2   1  14      169.89      171.95      5.73 o 
   3   1  14       10.68       10.37      3.58 o 
   4   1  14      186.18      177.30      6.09 o 
   5   1  14       20.40       25.60      3.88 o 
   6   1  14        6.12       -5.57      5.57 o 
   7   1  14       22.42       18.55      3.32 o 
   8   1  14        0.98       -4.85      4.85 o 
   9   1  14       23.50       26.57      2.96 o 
  10   1  14        0.53        0.46      2.30 o 
  11   1  14        0.27       -0.20      3.27 o 
   0   2  14       80.76       69.93      4.65 o 
   1   2  14       15.96       12.21      3.47 o 
   2   2  14       41.43       37.46      3.83 o 
   3   2  14       51.88       52.69      4.19 o 
   4   2  14        9.26        4.85      5.57 o 
   5   2  14        0.10        2.76      5.16 o 
   6   2  14        3.51       -5.01      5.01 o 
   7   2  14        0.08        0.31      4.44 o 
   8   2  14        0.61        2.61      4.65 o 
   9   2  14       17.69        4.85      2.81 o 
  10   2  14        1.86        2.15      3.42 o 
  11   2  14        1.63       -3.22      3.22 o 
   1   3  14      171.31      170.83      5.88 o 
   2   3  14      113.44      110.60      5.16 o 
   3   3  14       20.86       26.87      3.42 o 
   4   3  14       44.49       34.85      3.68 o 
   5   3  14       59.94       64.19      4.24 o 
   6   3  14        1.33        1.89      4.75 o 
   7   3  14       13.50        9.86      2.96 o 
   8   3  14       14.76       11.14      2.71 o 
   9   3  14       13.00       15.48      2.61 o 
  10   3  14        4.88       10.47      2.15 o 
   0   4  14       16.95        7.10      3.37 o 
   1   4  14       14.49       17.16      3.37 o 
   2   4  14        0.03       -3.98      5.36 o 
   3   4  14       93.08       78.32      4.29 o 
   4   4  14       57.51       54.17      3.83 o 
   5   4  14      109.80       95.92      4.96 o 
   6   4  14       23.18       15.02      3.22 o 
   7   4  14       43.80       51.10      3.58 o 
   8   4  14       49.05       51.51      3.48 o 
   9   4  14       20.96       16.20      2.50 o 
  10   4  14        0.51        1.53      3.06 o 
   1   5  14        0.13       -5.16      5.16 o 
   2   5  14       29.54       26.67      3.47 o 
   3   5  14       58.46       53.51      3.73 o 
   4   5  14       24.14       26.11      3.32 o 
   5   5  14       24.73       22.28      3.17 o 
   6   5  14        0.91       -4.29      4.29 o 
   7   5  14        1.23        0.72      4.44 o 
   8   5  14        1.10       -3.68      3.68 o 
   9   5  14       12.30       10.47      2.15 o 
   0   6  14       51.58       45.23      3.58 o 
   1   6  14       18.06       17.22      3.27 o 
   2   6  14       19.50       18.09      3.22 o 
   3   6  14       19.54       24.11      3.12 o 
   4   6  14       14.66        9.50      2.71 o 
   5   6  14       39.81       44.97      3.32 o 
   6   6  14        6.85        1.89      4.70 o 
   7   6  14       18.09       18.29      2.50 o 
   8   6  14        0.22       -2.35      3.42 o 
   1   7  14       53.95       55.76      3.42 o 
   2   7  14        9.22       11.49      2.55 o 
   3   7  14       72.75       70.18      3.68 o 
   4   7  14        5.08        3.73      2.30 o 
   5   7  14        2.76        1.28      3.63 o 
   6   7  14        3.63        5.77      2.15 o 
   7   7  14       27.57       21.97      2.35 o 
   0   8  14        2.85       -0.87      2.45 o 
   1   8  14        4.21        0.00      4.14 o 
   2   8  14       30.84       29.79      2.76 o 
   3   8  14       27.85       30.30      2.61 o 
   4   8  14        0.04       -0.20      3.37 o 
   5   8  14        0.32        2.86      3.22 o 
   6   8  14        3.16       -1.79      3.12 o 
   1   9  14       32.45       32.50      2.50 o 
   2   9  14        0.73        0.15      3.22 o 
   3   9  14        0.18       -2.40      3.01 o 
   1   1  15        0.07        2.04      4.44 o 
   2   1  15       74.49       69.11      4.09 o 
   3   1  15        5.22        2.35      5.31 o 
   4   1  15       61.69       66.39      4.29 o 
   5   1  15        1.73       -5.11      5.11 o 
   6   1  15       90.74       94.84      4.55 o 
   7   1  15        2.12        4.14      4.44 o 
   8   1  15       18.97       21.61      2.71 o 
   9   1  15        0.32        2.71      3.37 o 
  10   1  15        0.34        0.00      3.22 o 
   0   2  15       31.08       32.96      3.68 o 
   1   2  15        4.57        5.93      2.96 o 
   2   2  15       38.68       35.00      3.58 o 
   3   2  15       15.92       17.37      3.22 o 
   4   2  15       20.95       16.09      3.17 o 
   5   2  15       45.13       46.76      3.68 o 
   6   2  15       54.69       50.65      3.48 o 
   7   2  15       16.46       15.89      2.91 o 
   8   2  15        2.02        6.74      2.30 o 
   9   2  15        0.44        1.17      2.15 o 
  10   2  15       26.20       26.01      2.35 o 
   1   3  15        0.14        0.31      4.80 o 
   2   3  15        8.14        5.06      2.86 o 
   3   3  15       17.11       11.44      3.12 o 
   4   3  15        0.08        1.79      4.19 o 
   5   3  15        3.82        8.94      2.61 o 
   6   3  15       55.01       57.96      3.53 o 
   7   3  15        1.18        0.00      3.68 o 
   8   3  15       40.51       34.90      3.01 o 
   9   3  15        7.02        4.65      2.15 o 
   0   4  15      374.00      379.66     10.46 o 
   1   4  15        0.02        2.15      4.55 o 
   2   4  15       51.13       63.57      3.88 o 
   3   4  15        0.09        3.47      2.60 o 
   4   4  15       27.33       21.31      3.37 o 
   5   4  15        0.75        0.51      3.98 o 
   6   4  15        0.08        1.23      3.73 o 
   7   4  15        0.36        1.33      3.98 o 
   8   4  15       98.76       84.07      3.43 o 
   9   4  15        7.04        3.12      3.27 o 
   1   5  15       57.51       48.60      3.63 o 
   2   5  15       24.90       23.14      3.32 o 
   3   5  15        7.60       11.44      2.66 o 
   4   5  15      100.47       91.12      4.04 o 
   5   5  15       33.95       31.88      2.86 o 
   6   5  15        1.47        2.61      3.47 o 
   7   5  15        0.34        1.33      3.12 o 
   8   5  15        1.85        1.28      2.91 o 
   0   6  15      141.76      121.33      4.55 o 
   1   6  15        0.28        1.99      3.98 o 
   2   6  15       13.53        7.56      2.66 o 
   3   6  15        5.51       -3.27      4.65 o 
   4   6  15        6.46        6.13      2.40 o 
   5   6  15        0.02       -0.61      2.25 o 
   6   6  15        1.78       -0.72      3.47 o 
   7   6  15        1.53        3.78      1.74 o 
   1   7  15        4.26        2.09      4.19 o 
   2   7  15       38.92       37.56      2.86 o 
   3   7  15        0.56        1.94      3.68 o 
   4   7  15       24.73       24.27      2.50 o 
   5   7  15        7.35        6.03      2.09 o 
   0   8  15       23.96       30.71      2.35 o 
   1   8  15        0.32       -0.51      3.32 o 
   2   8  15       48.62       42.93      2.56 o 
   3   8  15        0.63       -1.48      2.81 o 
   0   0  16       65.97       81.01      4.04 o 
   1   0  16       39.97       35.16      3.42 o 
   2   0  16        0.45       -4.29      4.90 o 
   3   0  16       18.95       16.50      3.01 o 
   4   0  16       28.40       26.11      3.47 o 
   5   0  16       38.44       42.05      3.53 o 
   6   0  16       30.58       27.23      3.01 o 
   7   0  16       10.53       15.07      2.45 o 
   8   0  16       17.99       14.66      2.30 o 
   1   1  16        5.45        0.92      4.85 o 
   2   1  16        0.72       -1.79      4.49 o 
   3   1  16        1.41        2.91      4.09 o 
   4   1  16       10.29        8.17      3.12 o 
   5   1  16        1.60       -1.58      4.24 o 
   6   1  16       15.60       15.33      2.91 o 
   7   1  16        3.36        3.68      2.15 o 
   8   1  16        1.18        2.20      3.12 o 
   0   2  16        0.51       -3.83      4.70 o 
   1   2  16        0.17        2.04      4.34 o 
   2   2  16       10.32        9.71      2.86 o 
   3   2  16        5.54        7.56      2.81 o 
   4   2  16        6.71       11.03      2.71 o 
   5   2  16        0.04       -4.34      4.34 o 
   6   2  16       19.58       18.09      2.81 o 
   7   2  16        4.19        4.70      2.25 o 
   8   2  16        2.65        0.87      3.12 o 
   1   3  16       25.22       25.70      3.07 o 
   2   3  16       27.87       32.29      3.27 o 
   3   3  16        2.96        3.68      4.19 o 
   4   3  16       45.26       46.86      3.27 o 
   5   3  16        4.04        2.61      3.78 o 
   6   3  16       39.43       41.29      3.01 o 
   7   3  16        8.51        6.39      2.25 o 
   8   3  16       40.55       33.17      2.35 o 
   0   4  16       10.88       10.78      3.07 o 
   1   4  16       32.20       28.10      3.07 o 
   2   4  16        6.19        3.73      4.24 o 
   3   4  16       13.26       13.03      2.66 o 
   4   4  16        0.24       -1.84      3.68 o 
   5   4  16        0.22       -3.63      3.63 o 
   6   4  16        1.09        1.33      3.06 o 
   7   4  16        8.14        4.75      1.99 o 
   1   5  16        0.69       -0.46      4.09 o 
   2   5  16        1.47        2.66      2.20 o 
   3   5  16        2.55        1.07      3.83 o 
   4   5  16        0.02       -1.17      3.58 o 
   5   5  16        1.89        2.55      3.32 o 
   6   5  16        4.66        3.73      1.94 o 
   0   6  16       84.27       90.09      3.53 o 
   1   6  16        0.03       -4.09      4.09 o 
   2   6  16       98.23       84.58      3.58 o 
   3   6  16        0.54       -2.86      3.37 o 
   4   6  16       11.70       12.92      1.99 o 
   5   6  16        5.92        7.00      1.79 o 
   1   7  16        9.51        7.76      2.04 o 
   2   7  16       10.27        9.40      1.94 o 
   1   1  17       31.82       30.20      2.96 o 
   2   1  17        0.83        2.66      4.14 o 
   3   1  17        5.01        6.33      2.35 o 
   4   1  17        0.06       -3.78      3.78 o 
   5   1  17       19.22       17.01      2.66 o 
   6   1  17        2.58        3.22      3.42 o 
   7   1  17        2.16        2.45      3.06 o 
   0   2  17        1.39        3.58      3.83 o 
   1   2  17        1.36        1.89      3.78 o 
   2   2  17        9.58        9.50      2.55 o 
   3   2  17       59.16       52.18      3.12 o 
   4   2  17        0.06       -0.20      4.04 o 
   5   2  17       30.34       29.64      2.71 o 
   6   2  17        0.45       -1.17      3.22 o 
   1   3  17        0.19        1.53      3.73 o 
   2   3  17        9.34        9.45      2.35 o 
   3   3  17        0.25        1.43      3.52 o 
   4   3  17        0.02        2.15      3.47 o 
   5   3  17       20.59       19.36      2.30 o 
   6   3  17       15.12        9.60      1.84 o 
   0   4  17       13.57       10.12      2.55 o 
   1   4  17        2.01        0.97      3.32 o 
   2   4  17        0.06        1.89      2.09 o 
   3   4  17       15.90       16.65      2.40 o 
   4   4  17        7.69        7.66      2.04 o 
   5   4  17        0.14        2.30      2.60 o 
   1   5  17       61.24       58.02      2.86 o 
   2   5  17        0.10        0.97      3.27 o 
   3   5  17        2.26       -0.15      3.12 o 
   0   0  18       20.79       17.63      2.45 o 
   1   0  18       26.03       25.29      2.45 o 
   2   0  18        1.04        1.07      3.27 o 
   3   0  18       44.10       43.59      2.81 o 
   4   0  18        3.41        4.29      1.89 o 
   1   1  18        6.12        5.52      2.20 o 
   2   1  18        0.40       -2.50      3.42 o 
   3   1  18        3.43        0.66      3.22 o 
   4   1  18        3.69       -2.04      3.42 o 
   0   2  18       43.33       39.40      2.81 o 
   1   2  18        0.06        3.32      1.89 o 
   2   2  18        7.14        2.71      2.20 o 
   3   2  18        0.49        1.74      3.06 o 
   1   3  18       21.90       19.36      2.20 o 
   2   3  18        1.09        1.99      2.91 o 
                                                 
